# Supplementary material for: Deficiency in PHD2-mediated hydroxylation of HIF2α underlies Pacak-Zhuang syndrome
Source: Commun Biol. 2024 Feb 28;7:240. doi: 10.1038/s42003-024-05904-4 (PMC10902354; doi:10.1038/s42003-024-05904-4)
Supplement: Supplementary file 4 — Supplementary Data 1 [file 42003_2024_5904_MOESM4_ESM.xlsx]

## Sheet: Fig. 1b
Sample Information	Sample Information			Sample Information	Sample Information
Merge-Set Name:	WT2a-CODD 1 (#03)			Merge-Set Name:	WT2a-CODD-OH 1 (#06)
Date of Measurement:	2021-03-26 13:11:43.826 → 2021-03-26 14:00:49.323			Date of Measurement:	2021-03-26 14:11:07.439 → 2021-03-26 15:01:14.787
Capillary Type:	Unspecified container/capillary type			Capillary Type:	Unspecified container/capillary type
Target:	WT-PHD2(181-426)			Target:	WT-PHD2(181-426)
TargetConcentration:	2.5e-08			TargetConcentration:	2.5e-08
Ligand:	WT2a-CODD			Ligand:	WT2a-CODD-OH
Measurement Settings	Measurement Settings			Measurement Settings	Measurement Settings
MST-Power:	Medium			MST-Power:	Medium
Excitation-Power:	20			Excitation-Power:	20
Excitation type:	Nano - RED			Excitation type:	Nano - RED
Thermostat Setpoint:	(disabled)			Thermostat Setpoint:	(disabled)
Analysis Settings	Analysis Settings			Analysis Settings	Analysis Settings
Type of Analysis:	MST			Type of Analysis:	MST
Evaluation strategy:	On Time			Evaluation strategy:	On Time
Cold Region Start:	-1			Cold Region Start:	-1
Cold Region End:	0			Cold Region End:	0
Hot Region Start:	4			Hot Region Start:	4
Hot Region End:	5			Hot Region End:	5
Fit Results (Kd)	Fit Results (Kd)			Fit Results (Kd)	Fit Results (Kd)
Fit Model:	Kd			Fit Model:	Kd
Bound	915.309			Bound	n/a
Unbound	942.528			Unbound	n/a
Kd	3.01628e-05			Kd	n/a
TargetConc	00:00:00.002000			TargetConc	00:00:00.002000
Standard Deviation:	0.341435			Standard Deviation:	n/a
Kd Confidence:	1.24432e-06			Kd Confidence:	n/a
Dose Response Curve	Dose Response Curve	Dose Response Curve		Dose Response Curve	Dose Response Curve	Dose Response Curve
Dose(M)	Response (Fraction Bound)	Err-Values		Dose(M)	Response	Err-Values
2.34985e-08	0.0114808	0.0137184		2.76184e-08	-0.0187804	0.0112107
4.69971e-08	0.0038777	0.0150447		5.52368e-08	-8.50643e-05	0.0119493
9.39941e-08	0.0113639	0.0133242		1.10474e-07	-0.00827702	0.0317593
1.87988e-07	-0.00919108	0.011963		2.20947e-07	-0.00378556	0.0402472
3.75977e-07	-0.00327875	0.00804085		4.41895e-07	0.00597579	0.0213182
7.51953e-07	0.0143188	0.0274047		8.83789e-07	-0.0055269	0.0214078
1.50391e-06	0.0539325	0.0114598		1.76758e-06	-0.0158352	0.0216484
3.00781e-06	0.102726	0.0318975		3.53516e-06	0.00219689	0.0155993
6.01562e-06	0.165578	0.0313677		7.07031e-06	-0.00465196	0.00941353
1.20312e-05	0.292741	0.00632336		1.41406e-05	0.0103292	0.022682
2.40625e-05	0.439665	0.0290682		2.82812e-05	0.012844	0.0197764
4.8125e-05	0.624398	0.0181964		5.65625e-05	-0.00179421	0.039246
9.625e-05	0.750121	0.00814769		0.000113125	-0.000164391	0.0172383
0.0001925	0.846907	0.0145583		0.00022625	0.00487566	0.0160877
0.000385	0.922865	0.039133		0.0004525	0.0118168	0.0295898
0.00077	0.983804	0.0442962		0.000905	0.0108624	0.0172415
Dose Response Fit				Dose Response Fit
Dose(M)	Response Fit (Fraction Bound)			Dose(M)	Response Fit (Fraction Bound)
0.000718435	0.959706			N/A	N/A
0.000670324	0.956939
0.000625434	0.95399
0.000583551	0.95085
0.000544472	0.947507
0.000508011	0.943951
0.000473991	0.940169
0.000442249	0.936148
0.000412633	0.931877
0.000385	0.927343
0.000359218	0.922532
0.000335162	0.91743
0.000312717	0.912025
0.000291775	0.906302
0.000272236	0.900248
0.000254005	0.893847
0.000236995	0.887088
0.000221124	0.879956
0.000206316	0.872439
0.0001925	0.864523
0.000179609	0.856197
0.000167581	0.847449
0.000156359	0.83827
0.000145888	0.828649
0.000136118	0.818581
0.000127003	0.808058
0.000118498	0.797076
0.000110562	0.785632
0.000103158	0.773725
9.625e-05	0.761359
8.98044e-05	0.748535
8.37905e-05	0.735263
7.81793e-05	0.72155
7.29439e-05	0.70741
6.8059e-05	0.692857
6.35013e-05	0.67791
5.92488e-05	0.66259
5.52811e-05	0.64692
5.15791e-05	0.630928
4.8125e-05	0.614643
4.49022e-05	0.598098
4.18952e-05	0.581325
3.90896e-05	0.564363
3.64719e-05	0.547248
3.40295e-05	0.530021
3.17507e-05	0.512722
2.96244e-05	0.495393
2.76406e-05	0.478075
2.57895e-05	0.460809
2.40625e-05	0.443637
2.24511e-05	0.426598
2.09476e-05	0.409732
1.95448e-05	0.393076
1.8236e-05	0.376664
1.70148e-05	0.360531
1.58753e-05	0.344707
1.48122e-05	0.32922
1.38203e-05	0.314096
1.28948e-05	0.299356
1.20312e-05	0.28502
1.12256e-05	0.271106
1.04738e-05	0.257626
9.77241e-06	0.244591
9.11798e-06	0.23201
8.50738e-06	0.219888
7.93766e-06	0.208227
7.4061e-06	0.197029
6.91014e-06	0.186291
6.44739e-06	0.17601
6.01562e-06	0.166181
5.61278e-06	0.156796
5.23691e-06	0.147847
4.88621e-06	0.139325
4.55899e-06	0.131219
4.25369e-06	0.123516
3.96883e-06	0.116205
3.70305e-06	0.109273
3.45507e-06	0.102706
3.22369e-06	0.0964915
3.00781e-06	0.0906149
2.80639e-06	0.0850625
2.61845e-06	0.0798205
2.4431e-06	0.0748751
2.2795e-06	0.0702128
2.12684e-06	0.0658201
1.98442e-06	0.061684
1.85153e-06	0.0577918
1.72753e-06	0.054131
1.61185e-06	0.0506896
1.50391e-06	0.047456
1.40319e-06	0.0444191
1.30923e-06	0.041568
1.22155e-06	0.0388925
1.13975e-06	0.0363827
1.06342e-06	0.0340291
9.92208e-07	0.0318227
9.25763e-07	0.029755
8.63767e-07	0.0278178
8.05923e-07	0.0260033
7.51953e-07	0.0243043
7.01597e-07	0.0227136
6.54613e-07	0.0212248
6.10776e-07	0.0198316
5.69874e-07	0.0185281
5.31711e-07	0.0173088
4.96104e-07	0.0161684
4.62881e-07	0.015102
4.31884e-07	0.0141049
4.02962e-07	0.0131728
3.75977e-07	0.0123015
3.50799e-07	0.0114872
3.27307e-07	0.0107261
3.05388e-07	0.010015
2.84937e-07	0.00935063
2.65856e-07	0.0087299
2.48052e-07	0.00815005
2.31441e-07	0.00760841
2.15942e-07	0.00710252
2.01481e-07	0.00663003
1.87988e-07	0.00618879
1.75399e-07	0.00577673
1.63653e-07	0.00539197
1.52694e-07	0.0050327
1.42468e-07	0.00469726
1.32928e-07	0.00438407
1.24026e-07	0.00409169
1.1572e-07	0.00381872
1.07971e-07	0.00356391
1.0074e-07	0.00332603
9.39941e-08	0.00310399
8.76996e-08	0.00289673
8.18267e-08	0.00270327
7.6347e-08	0.00252269
7.12342e-08	0.00235415
6.64639e-08	0.00219685
6.2013e-08	0.00205003
5.78602e-08	0.00191301
5.39855e-08	0.00178513
5.03702e-08	0.00166578
4.69971e-08	0.00155441
4.38498e-08	0.00145046
4.09133e-08	0.00135346
3.81735e-08	0.00126294
3.56171e-08	0.00117846
3.32319e-08	0.00109963
3.10065e-08	0.00102607
2.89301e-08	0.00095742
2.69927e-08	0.000893362
2.51851e-08	0.000833586
2.34985e-08	0.000777807

## Sheet: Fig. 1c
Sample Information	Sample Information			Sample Information	Sample Information			Sample Information	Sample Information			Sample Information	Sample Information			Sample Information	Sample Information			Sample Information	Sample Information			Sample Information	Sample Information			Sample Information	Sample Information			Sample Information	Sample Information			Sample Information	Sample Information			Sample Information	Sample Information			Sample Information	Sample Information			Sample Information	Sample Information
Merge-Set Name:	WT-HIF2a			Merge-Set Name:	Y532H			Merge-Set Name:	G537W			Merge-Set Name:	P534R			Merge-Set Name:	M535I			Merge-Set Name:	I533V			Merge-Set Name:	G537R			Merge-Set Name:	M535T			Merge-Set Name:	P534L			Merge-Set Name:	F540L			Merge-Set Name:	Y532C			Merge-Set Name:	D539Y			Merge-Set Name:	A530T
Date of Measurement:	2021-03-26 13:11:43.826 → 2021-03-26 14:00:49.323			Date of Measurement:	2021-05-13 17:38:29.404 → 2021-05-13 18:28:55.393			Date of Measurement:	2021-05-12 16:06:02.891 → 2021-05-12 17:06:40.295			Date of Measurement:	2021-05-13 18:42:36.223 → 2021-05-13 19:57:44.28			Date of Measurement:	2021-03-26 21:29:08.455 → 2021-03-26 22:21:45.558			Date of Measurement:	2021-05-12 19:32:56.905 → 2021-05-12 20:23:44.397			Date of Measurement:	2021-03-27 16:22:53.096 → 2021-03-27 17:13:55.152			Date of Measurement:	2021-05-10 16:48:50.392 → 2021-05-10 17:40:58.769			Date of Measurement:	2021-05-12 17:16:59.812 → 2021-05-12 18:16:28.594			Date of Measurement:	2021-03-26 18:48:14.611 → 2021-03-26 19:40:09.047			Date of Measurement:	2021-03-27 15:21:09.163 → 2021-03-27 16:11:45.572			Date of Measurement:	2021-05-10 14:39:17.987 → 2021-05-10 15:28:24.662			Date of Measurement:	2021-03-26 17:47:28.328 → 2021-03-26 18:38:02.341
Capillary Type:	Unspecified container/capillary type			Capillary Type:	Unspecified container/capillary type			Capillary Type:	Unspecified container/capillary type			Capillary Type:	Unspecified container/capillary type			Capillary Type:	Unspecified container/capillary type			Capillary Type:	Unspecified container/capillary type			Capillary Type:	Unspecified container/capillary type			Capillary Type:	Unspecified container/capillary type			Capillary Type:	Unspecified container/capillary type			Capillary Type:	Unspecified container/capillary type			Capillary Type:	Unspecified container/capillary type			Capillary Type:	Unspecified container/capillary type			Capillary Type:	Unspecified container/capillary type
Target:	WT-PHD2(181-426)			Target:	WT-PHD2(181-426)			Target:	WT-PHD2(181-426)			Target:	WT-PHD2(181-426)			Target:	WT-PHD2(181-426)			Target:	WT-PHD2(181-426)			Target:	WT-PHD2(181-426)			Target:	WT-PHD2(181-426)			Target:	WT-PHD2(181-426)			Target:	WT-PHD2(181-426)			Target:	WT-PHD2(181-426)			Target:	WT-PHD2(181-426)			Target:	WT-PHD2(181-426)
TargetConcentration:	2.5e-08			TargetConcentration:	2.5e-08			TargetConcentration:	2.5e-08			TargetConcentration:	2.5e-08			TargetConcentration:	2.5e-08			TargetConcentration:	2.5e-08			TargetConcentration:	2.5e-08			TargetConcentration:	2.5e-08			TargetConcentration:	2.5e-08			TargetConcentration:	2.5e-08			TargetConcentration:	2.5e-08			TargetConcentration:	2.5e-08			TargetConcentration:	2.5e-08
Ligand:	WT2a-CODD			Ligand:	Y532H-HIF2a-CODD			Ligand:	G537W-HIF2a-CODD			Ligand:	P534R-HIF2a-CODD			Ligand:	M535I-2a-CODD			Ligand:	I533V-HIF2a-CODD			Ligand:	G537R-2a-CODD			Ligand:	M535THIF2a-CODD			Ligand:	P534L-HIF2a-CODD			Ligand:	F540L-2a-CODD			Ligand:	Y532C-2a-CODD			Ligand:	D539Y-HIF2a-CODD			Ligand:	A530T-2a-CODD
Measurement Settings	Measurement Settings			Measurement Settings	Measurement Settings			Measurement Settings	Measurement Settings			Measurement Settings	Measurement Settings			Measurement Settings	Measurement Settings			Measurement Settings	Measurement Settings			Measurement Settings	Measurement Settings			Measurement Settings	Measurement Settings			Measurement Settings	Measurement Settings			Measurement Settings	Measurement Settings			Measurement Settings	Measurement Settings			Measurement Settings	Measurement Settings			Measurement Settings	Measurement Settings
MST-Power:	Medium			MST-Power:	Medium			MST-Power:	Medium			MST-Power:	Medium			MST-Power:	Medium			MST-Power:	Medium			MST-Power:	Medium			MST-Power:	Medium			MST-Power:	Medium			MST-Power:	Medium			MST-Power:	Medium			MST-Power:	Medium			MST-Power:	Medium
Excitation-Power:	20			Excitation-Power:	20			Excitation-Power:	20			Excitation-Power:	20			Excitation-Power:	20			Excitation-Power:	20			Excitation-Power:	20			Excitation-Power:	20			Excitation-Power:	20			Excitation-Power:	20			Excitation-Power:	20			Excitation-Power:	20			Excitation-Power:	20
Excitation type:	Nano - RED			Excitation type:	Nano - RED			Excitation type:	Nano - RED			Excitation type:	Nano - RED			Excitation type:	Nano - RED			Excitation type:	Nano - RED			Excitation type:	Nano - RED			Excitation type:	Nano - RED			Excitation type:	Nano - RED			Excitation type:	Nano - RED			Excitation type:	Nano - RED			Excitation type:	Nano - RED			Excitation type:	Nano - RED
Thermostat Setpoint:	(disabled)			Thermostat Setpoint:	(disabled)			Thermostat Setpoint:	(disabled)			Thermostat Setpoint:	(disabled)			Thermostat Setpoint:	(disabled)			Thermostat Setpoint:	(disabled)			Thermostat Setpoint:	(disabled)			Thermostat Setpoint:	(disabled)			Thermostat Setpoint:	(disabled)			Thermostat Setpoint:	(disabled)			Thermostat Setpoint:	(disabled)			Thermostat Setpoint:	(disabled)			Thermostat Setpoint:	(disabled)
Analysis Settings	Analysis Settings			Analysis Settings	Analysis Settings			Analysis Settings	Analysis Settings			Analysis Settings	Analysis Settings			Analysis Settings	Analysis Settings			Analysis Settings	Analysis Settings			Analysis Settings	Analysis Settings			Analysis Settings	Analysis Settings			Analysis Settings	Analysis Settings			Analysis Settings	Analysis Settings			Analysis Settings	Analysis Settings			Analysis Settings	Analysis Settings			Analysis Settings	Analysis Settings
Type of Analysis:	MST			Type of Analysis:	MST			Type of Analysis:	MST			Type of Analysis:	MST			Type of Analysis:	MST			Type of Analysis:	MST			Type of Analysis:	MST			Type of Analysis:	MST			Type of Analysis:	MST			Type of Analysis:	MST			Type of Analysis:	MST			Type of Analysis:	MST			Type of Analysis:	MST
Evaluation strategy:	Manual			Evaluation strategy:	Manual			Evaluation strategy:	Manual			Evaluation strategy:	Manual			Evaluation strategy:	Manual			Evaluation strategy:	Manual			Evaluation strategy:	Manual			Evaluation strategy:	Manual			Evaluation strategy:	Manual			Evaluation strategy:	Manual			Evaluation strategy:	Manual			Evaluation strategy:	Manual			Evaluation strategy:	Manual
Cold Region Start:	-1			Cold Region Start:	-1			Cold Region Start:	-1			Cold Region Start:	-1			Cold Region Start:	-1			Cold Region Start:	-1			Cold Region Start:	-1			Cold Region Start:	-1			Cold Region Start:	-1			Cold Region Start:	-1			Cold Region Start:	-1			Cold Region Start:	-1			Cold Region Start:	-1
Cold Region End:	0			Cold Region End:	0			Cold Region End:	0			Cold Region End:	0			Cold Region End:	0			Cold Region End:	0			Cold Region End:	0			Cold Region End:	0			Cold Region End:	0			Cold Region End:	0			Cold Region End:	0			Cold Region End:	0			Cold Region End:	0
Hot Region Start:	19			Hot Region Start:	19			Hot Region Start:	19			Hot Region Start:	19			Hot Region Start:	19			Hot Region Start:	19			Hot Region Start:	19			Hot Region Start:	19			Hot Region Start:	19			Hot Region Start:	19			Hot Region Start:	19			Hot Region Start:	19			Hot Region Start:	19
Hot Region End:	20			Hot Region End:	20			Hot Region End:	20			Hot Region End:	20			Hot Region End:	20			Hot Region End:	20			Hot Region End:	20			Hot Region End:	20			Hot Region End:	20			Hot Region End:	20			Hot Region End:	20			Hot Region End:	20			Hot Region End:	20
Fit Results (Kd)	Fit Results (Kd)			Fit Results (Kd)	Fit Results (Kd)			Fit Results (Kd)	Fit Results (Kd)			Fit Results (Kd)	Fit Results (Kd)			Fit Results (Kd)	Fit Results (Kd)			Fit Results (Kd)	Fit Results (Kd)			Fit Results (Kd)	Fit Results (Kd)			Fit Results (Kd)	Fit Results (Kd)			Fit Results (Kd)	Fit Results (Kd)			Fit Results (Kd)	Fit Results (Kd)			Fit Results (Kd)	Fit Results (Kd)			Fit Results (Kd)	Fit Results (Kd)			Fit Results (Kd)	Fit Results (Kd)
Fit Model:	Kd			Fit Model:	Kd			Fit Model:	Kd			Fit Model:	Kd			Fit Model:	Kd			Fit Model:	Kd			Fit Model:	Kd			Fit Model:	Kd			Fit Model:	Kd			Fit Model:	Kd			Fit Model:	Kd			Fit Model:	Kd			Fit Model:	Kd
Bound	871.943			Bound	884.631			Bound	886.397			Bound	850.921			Bound	876.851			Bound	878.595			Bound	870.552			Bound	876.206			Bound	870.829			Bound	878.965			Bound	901.018			Bound	875.85			Bound	891.66
Unbound	913.115			Unbound	914.911			Unbound	913.69			Unbound	913.272			Unbound	909.588			Unbound	910.362			Unbound	911.535			Unbound	913.563			Unbound	913.632			Unbound	910.446			Unbound	911.716			Unbound	915.936			Unbound	911.405
Kd	3.46422e-05			Kd	4.13172e-05			Kd	8.29305e-05			Kd	0.000153028			Kd	0.000153532			Kd	0.000166526			Kd	0.000174892			Kd	0.00020274			Kd	0.0002214			Kd	0.000229028			Kd	0.000345158			Kd	0.000380746			Kd	0.000626756
TargetConc	00:00:00.002000			TargetConc	00:00:00.002000			TargetConc	00:00:00.002000			TargetConc	00:00:00.002000			TargetConc	00:00:00.002000			TargetConc	00:00:00.002000			TargetConc	00:00:00.002000			TargetConc	00:00:00.002000			TargetConc	00:00:00.002000			TargetConc	00:00:00.002000			TargetConc	00:00:00.002000			TargetConc	00:00:00.002000			TargetConc	00:00:00.002000
Standard Deviation:	0.697263			Standard Deviation:	0.849471			Standard Deviation:	0.693751			Standard Deviation:	0.953741			Standard Deviation:	0.687028			Standard Deviation:	0.910246			Standard Deviation:	0.978211			Standard Deviation:	1.00329			Standard Deviation:	0.750819			Standard Deviation:	0.615694			Standard Deviation:	0.801397			Standard Deviation:	0.774725			Standard Deviation:	0.358362
Kd Confidence:	1.9615e-06			Kd Confidence:	4.80597e-06			Kd Confidence:	8.55954e-06			Kd Confidence:	1.01575e-05			Kd Confidence:	1.73196e-05			Kd Confidence:	2.94055e-05			Kd Confidence:	1.97832e-05			Kd Confidence:	2.53986e-05			Kd Confidence:	1.92226e-05			Kd Confidence:	2.51175e-05			Kd Confidence:	0.000270903			Kd Confidence:	5.02086e-05			Kd Confidence:	0.000125507
Dose Response Curve	Dose Response Curve	Dose Response Curve		Dose Response Curve	Dose Response Curve	Dose Response Curve		Dose Response Curve	Dose Response Curve	Dose Response Curve		Dose Response Curve	Dose Response Curve	Dose Response Curve		Dose Response Curve	Dose Response Curve	Dose Response Curve		Dose Response Curve	Dose Response Curve	Dose Response Curve		Dose Response Curve	Dose Response Curve	Dose Response Curve		Dose Response Curve	Dose Response Curve	Dose Response Curve		Dose Response Curve	Dose Response Curve	Dose Response Curve		Dose Response Curve	Dose Response Curve	Dose Response Curve		Dose Response Curve	Dose Response Curve	Dose Response Curve		Dose Response Curve	Dose Response Curve	Dose Response Curve		Dose Response Curve	Dose Response Curve
Dose (M)	Response (Fraction Bound)	Err-Values		Dose (M)	Response (Fraction Bound)	Err-Values		Dose (M)	Response (Fraction Bound)	Err-Values		Dose (M)	Response (Fraction Bound)	Err-Values		Dose (M)	Response (Fraction Bound)	Err-Values		Dose (M)	Response (Fraction Bound)	Err-Values		Dose (M)	Response (Fraction Bound)	Err-Values		Dose (M)	Response (Fraction Bound)	Err-Values		Dose (M)	Response (Fraction Bound)	Err-Values		Dose (M)	Response (Fraction Bound)	Err-Values		Dose (M)	Response (Fraction Bound)	Err-Values		Dose (M)	Response (Fraction Bound)	Err-Values		Dose (M)	Response (Fraction Bound)
2.34985e-08	-0.0342857	0.0180052		1.93787e-08	-0.041633	0.0172459		2.01416e-08	-0.0427905	0.0193893		2.96021e-08	-0.019481	0.0073722		1.70898e-08	-0.0249944	0.0442102		1.41907e-08	-0.0450133	0.0218056		2.62451e-08	-0.0314471	0.0112755		3.17383e-08	-0.00892989	0.0276051		2.97546e-08	-0.0367301	0.00760797		2.33459e-08	-0.0189645	0.0145135		1.39771e-08	-0.150008	0.0181794		2.73132e-08	-0.0203113	0.0366045		2.39563e-08	-0.0293262
4.69971e-08	0.0197089	0.0175581		3.87573e-08	-0.019091	0.0117802		4.02832e-08	-0.0237142	0.0174991		5.92041e-08	-0.0115696	0.00963661		3.41797e-08	-0.00845701	0.0394292		2.83813e-08	-0.028083	0.00764056		5.24902e-08	-0.0254446	0.0300328		6.34766e-08	-0.0272923	0.0248009		5.95093e-08	-0.0215628	0.0085221		4.66919e-08	-0.00632414	0.0190425		2.79541e-08	-0.039461	0.0786899		5.46265e-08	-0.0340721	0.0143375		4.79126e-08	0.03063
9.39941e-08	0.0214993	0.00646271		7.75146e-08	0.00630808	0.0215232		8.05664e-08	0.0051642	0.0336032		1.18408e-07	-0.00377516	0.0142646		6.83594e-08	-0.0274574	0.0314307		5.67627e-08	0.00428839	0.0288818		1.0498e-07	-0.0238967	0.0232297		1.26953e-07	0.0242717	0.0323734		1.19019e-07	0.00949757	0.00314711		9.33838e-08	-0.0226728	0.0324157		5.59082e-08	-0.00919832	0.0435953		1.09253e-07	0.000379608	0.0239517		9.58252e-08	-0.0215303
1.87988e-07	0.00416691	0.0218019		1.55029e-07	-0.00799745	0.0366896		1.61133e-07	-0.000615414	0.039205		2.36816e-07	-0.0148416	0.00537218		1.36719e-07	-0.0210409	0.0219033		1.13525e-07	-0.0121877	0.0361133		2.09961e-07	-0.0144674	0.0143471		2.53906e-07	-0.00593684	0.0328388		2.38037e-07	-0.0193675	0.00804108		1.86768e-07	-0.00388033	0.0151396		1.11816e-07	0.0799267	0.102273		2.18506e-07	-0.00785274	0.0211373		1.9165e-07	-0.0237462
3.75977e-07	-0.00354156	0.00757943		3.10059e-07	0.0302933	0.011472		3.22266e-07	-0.0104981	0.0235329		4.73633e-07	0.00408958	0.00914827		2.73437e-07	-0.00698309	0.0289973		2.27051e-07	-0.00533323	0.000821977		4.19922e-07	0.0135799	0.0250428		5.07812e-07	-0.0695302	0.109024		4.76074e-07	0.00615956	0.0171066		3.73535e-07	-0.00714847	0.0216117		2.23633e-07	-0.0844019	0.0826502		4.37012e-07	0.00221738	0.0141137		3.83301e-07	0.000363261
7.51953e-07	0.0185416	0.0209435		6.20117e-07	0.0386637	0.0104152		6.44531e-07	0.00805991	0.0130965		9.47266e-07	0.00612718	0.0142644		5.46875e-07	0.0232359	0.0189267		4.54102e-07	-0.00972012	0.0119004		8.39844e-07	-0.00155081	0.00735545		1.01562e-06	0.018428	0.0268531		9.52148e-07	0.0178873	0.00812561		7.4707e-07	0.0054549	0.0254367		4.47266e-07	-0.068561	0.0509001		8.74023e-07	-0.00718283	0.00895637		7.66602e-07	0.0237433
1.50391e-06	0.0477044	0.00755106		1.24023e-06	0.0243576	0.0267314		1.28906e-06	0.0336245	0.016909		1.89453e-06	0.00487952	0.0108389		1.09375e-06	0.0243026	0.00921634		9.08203e-07	0.0786955	0.148113		1.67969e-06	0.0176381	0.0356956		2.03125e-06	0.0227942	0.0143204		1.9043e-06	0.0201058	0.0166977		1.49414e-06	0.0328057	0.017453		8.94531e-07	0.125689	0.0389448		1.74805e-06	0.0109227	0.0152182		1.5332e-06	0.00735906
3.00781e-06	0.0849869	0.0227144		2.48047e-06	0.0864894	0.0215249		2.57812e-06	0.0684291	0.0357349		3.78906e-06	0.0400932	0.0113249		2.1875e-06	0.0318059	0.00248835		1.81641e-06	0.0193379	0.00867547		3.35937e-06	0.0351241	0.00203184		4.0625e-06	0.053573	0.0106092		3.80859e-06	0.0406933	0.01406		2.98828e-06	0.00535025	0.0224555		1.78906e-06	0.0370444	0.142896		3.49609e-06	0.0335086	0.0160049		3.06641e-06	0.00101837
6.01562e-06	0.152016	0.0297093		4.96094e-06	0.126279	0.0158158		5.15625e-06	0.0798448	0.0170994		7.57813e-06	0.0691681	0.0145458		4.375e-06	0.0366949	0.0271371		3.63281e-06	0.0431936	0.0180719		6.71875e-06	0.0720588	0.0180083		8.125e-06	0.0621172	0.0194947		7.61719e-06	0.0465422	0.0110129		5.97656e-06	0.0440761	0.0075816		3.57813e-06	0.0757353	0.0210513		6.99219e-06	0.0326362	0.0275867		6.13281e-06	0.0194847
1.20312e-05	0.26234	0.0113814		9.92188e-06	0.186545	0.0146754		1.03125e-05	0.131491	0.0247472		1.51563e-05	0.113765	0.017674		8.75e-06	0.0540435	0.0143061		7.26563e-06	0.0620198	0.0118803		1.34375e-05	0.0861068	0.00549606		1.625e-05	0.0926278	0.0211812		1.52344e-05	0.0807449	0.00490901		1.19531e-05	0.0862002	0.0242938		7.15625e-06	0.0432284	0.0204798		1.39844e-05	0.0655408	0.0184258		1.22656e-05	0.018885
2.40625e-05	0.407578	0.029367		1.98438e-05	0.307869	0.0343645		2.0625e-05	0.175503	0.0217467		3.03125e-05	0.173764	0.0326637		1.75e-05	0.142844	0.0400376		1.45313e-05	0.0518071	0.00955497		2.6875e-05	0.165688	0.00555585		3.25e-05	0.137148	0.0063536		3.04687e-05	0.109235	0.0118732		2.39062e-05	0.0892436	0.00835648		1.43125e-05	0.0866321	0.0422118		2.79687e-05	0.0550838	0.0101758		2.45312e-05	0.0549286
4.8125e-05	0.592585	0.0129823		3.96875e-05	0.480919	0.0113884		4.125e-05	0.347245	0.0218019		6.0625e-05	0.291411	0.012563		3.5e-05	0.187945	0.0170857		2.90625e-05	0.160644	0.0301234		5.375e-05	0.255567	0.0301715		6.5e-05	0.237636	0.0345337		6.09375e-05	0.222751	0.0411494		4.78125e-05	0.161046	0.0258604		2.8625e-05	0.104617	0.114696		5.59375e-05	0.139315	0.0299184		4.90625e-05	0.0633024
9.625e-05	0.728917	0.0025646		7.9375e-05	0.646749	0.0382472		8.25e-05	0.503409	0.0203205		0.00012125	0.429528	0.0406697		7e-05	0.316742	0.01199		5.8125e-05	0.254579	0.00987935		0.0001075	0.362019	0.0285774		0.00013	0.395801	0.00350527		0.000121875	0.345079	0.0233346		9.5625e-05	0.313048	0.0141467		5.725e-05	0.124438	0.0379236		0.000111875	0.239047	0.0359223		9.8125e-05	0.150026
0.0001925	0.817935	0.0264881		0.00015875	0.848965	0.0208895		0.000165	0.650745	0.0109753		0.0002425	0.602915	0.0213476		0.00014	0.460582	0.0217022		0.00011625	0.40283	0.0306432		0.000215	0.523136	0.018907		0.00026	0.550814	0.0295596		0.00024375	0.527274	0.0104843		0.00019125	0.426982	0.0556994		0.0001145	0.187243	0.114814		0.00022375	0.367716	0.027577		0.00019625	0.224634
0.000385	0.918965	0.0126468		0.0003175	0.851105	0.0378453		0.00033	0.76708	0.0322159		0.000485	0.746741	0.00764029		0.00028	0.626728	0.0136766		0.0002325	0.591847	0.0321684		0.00043	0.705716	0.0270892		0.00052	0.711512	0.0390432		0.0004875	0.683618	0.0073299		0.0003825	0.639484	0.0175894		0.000229	0.444947	0.1236		0.0004475	0.514117	0.0299844		0.0003925	0.387288
0.00077	0.978267	0.0396108						0.00066	0.919713	0.0248838		0.00097	0.881049	0.0212971		0.00056	0.80239	0.00673545		0.000465	0.733388	0.0221005		0.00086	0.848466	0.00835582		0.00104	0.84685	0.00621733		0.000975	0.818005	0.0192834		0.000765	0.767927	0.0885604		0.000458	0.559805	0.101984		0.000895	0.716153	0.0215906		0.000785	0.55673
				Dose Response Curve (Outlier and Hidden)	Dose Response Curve (Outlier and Hidden)	Dose Response Curve (Outlier and Hidden)
				Dose	Response	Err-Values
				0.000635	1.03711	0.289581
Dose Response Fit				Dose Response Fit				Dose Response Fit				Dose Response Fit				Dose Response Fit				Dose Response Fit				Dose Response Fit				Dose Response Fit				Dose Response Fit				Dose Response Fit				Dose Response Fit				Dose Response Fit				Dose Response Fit
Dose (M)	Response Fit (Frac tion Bound)			Dose (M)	Response Fit (Frac tion Bound)			Dose (M)	Response Fit (Frac tion Bound)			Dose (M)	Response Fit (Frac tion Bound)			Dose (M)	Response Fit (Frac tion Bound)			Dose (M)	Response Fit (Frac tion Bound)			Dose (M)	Response Fit (Frac tion Bound)			Dose (M)	Response Fit (Frac tion Bound)			Dose (M)	Response Fit (Frac tion Bound)			Dose (M)	Response Fit (Frac tion Bound)			Dose (M)	Response Fit (Frac tion Bound)			Dose (M)	Response Fit (Frac tion Bound)			Dose (M)	Response Fit (Frac tion Bound)
0.000718435	0.953998			0.000592476	0.934807			0.000615802	0.881309			0.000905042	0.855367			0.000522498	0.772885			0.00043386	0.722627			0.000802408	0.821042			0.000970354	0.827172			0.000909707	0.804259			0.00071377	0.757071			0.000427329	0.553178			0.000835065	0.686833			0.000732431	0.53887
0.000670324	0.950858			0.0005528	0.930453			0.000574563	0.873865			0.000844434	0.846579			0.000487508	0.760488			0.000404806	0.708522			0.000748673	0.81063			0.000905373	0.817037			0.000848787	0.793116			0.000665971	0.744097			0.000398712	0.535989			0.000779143	0.671734			0.000683382	0.521606
0.000625434	0.947516			0.00051578	0.925832			0.000536087	0.866024			0.000787885	0.837358			0.000454861	0.747636			0.000377697	0.694003			0.000698537	0.799759			0.000844742	0.806447			0.000791946	0.781511			0.000621373	0.730676			0.000372012	0.518713			0.000726966	0.656272			0.000637618	0.504291
0.000583551	0.94396			0.00048124	0.920929			0.000500186	0.857776			0.000735123	0.827696			0.000424401	0.734334			0.000352404	0.679088			0.000651758	0.788428			0.000788173	0.795397			0.000738912	0.769445			0.000579762	0.71682			0.000347099	0.501393			0.000678283	0.640471			0.000594919	0.486965
0.000544472	0.940178			0.000449013	0.915732			0.00046669	0.849108			0.000685894	0.817585			0.00039598	0.720594			0.000328805	0.663798			0.000608112	0.776634			0.000735391	0.783885			0.000689429	0.756919			0.000540937	0.70254			0.000323855	0.484069			0.000632861	0.624359			0.000555079	0.46967
0.000508011	0.936159			0.000418944	0.910226			0.000435438	0.84001			0.000639961	0.807019			0.000369462	0.706426			0.000306786	0.648157			0.000567388	0.764379			0.000686144	0.771912			0.00064326	0.74394			0.000504712	0.687855			0.000302167	0.466784			0.00059048	0.607968			0.000517907	0.452448
0.000473991	0.931888			0.000390888	0.904399			0.000406278	0.830473			0.000597105	0.795993			0.00034472	0.691848			0.000286241	0.632192			0.000529392	0.751667			0.000640195	0.759478			0.000600183	0.730514			0.000470913	0.672781			0.000281932	0.449578			0.000550937	0.591329			0.000483224	0.435339
0.000442249	0.927355			0.000364712	0.898235			0.00037907	0.820489			0.000557119	0.784506			0.000321636	0.676877			0.000267072	0.615931			0.00049394	0.738504			0.000597323	0.746589			0.00055999	0.716652			0.000439377	0.657343			0.000263052	0.432492			0.000514043	0.574478			0.000450864	0.418383
0.000412633	0.922544			0.000340288	0.891721			0.000353685	0.810052			0.00051981	0.772557			0.000300097	0.661534			0.000249187	0.599407			0.000460863	0.724898			0.000557322	0.733253			0.00052249	0.702368			0.000409953	0.641564			0.000245436	0.415565			0.000479619	0.557453			0.000420671	0.401618
0.000385	0.917444			0.0003175	0.884844			0.00033	0.799156			0.000485	0.760147			0.00028	0.645844			0.0002325	0.582654			0.00043	0.710862			0.00052	0.719477			0.0004875	0.687677			0.0003825	0.625473			0.000229	0.398835			0.0004475	0.540291			0.0003925	0.385079
0.000359218	0.912039			0.000296238	0.877591			0.000307901	0.787799			0.000452521	0.747282			0.000261249	0.629834			0.00021693	0.565708			0.000401204	0.696409			0.000485177	0.705277			0.000454854	0.672599			0.000356885	0.609099			0.000213665	0.382337			0.000417532	0.523033			0.000366215	0.368802
0.000335162	0.906317			0.0002764	0.869947			0.000287282	0.77598			0.000422217	0.733969			0.000243754	0.613533			0.000202403	0.548607			0.000374337	0.681558			0.000452686	0.690667			0.000424393	0.657157			0.000332986	0.592476			0.000199356	0.366107			0.000389571	0.50572			0.000341691	0.352818
0.000312717	0.900263			0.00025789	0.861901			0.000268043	0.7637			0.000393942	0.720217			0.000227431	0.596973			0.000188849	0.53139			0.000349269	0.666328			0.000422371	0.675665			0.000395973	0.641374			0.000310687	0.575638			0.000186006	0.350175			0.000363483	0.488394			0.000318809	0.337157
0.000291775	0.893864			0.00024062	0.853441			0.000250093	0.750963			0.000367561	0.706038			0.0002122	0.58019			0.000176202	0.514099			0.000325879	0.650743			0.000394086	0.660294			0.000369456	0.625279			0.000289881	0.558623			0.00017355	0.33457			0.000339142	0.471095			0.000297459	0.321845
0.000272236	0.887106			0.000224506	0.844557			0.000233345	0.737775			0.000342947	0.691449			0.00019799	0.563219			0.000164402	0.496773			0.000304056	0.634829			0.000367696	0.644578			0.000344715	0.608902			0.000270468	0.541469			0.000161927	0.319319			0.00031643	0.453865			0.000277539	0.306907
0.000254005	0.879975			0.000209472	0.835237			0.000217719	0.724146			0.000319981	0.676467			0.000184731	0.546098			0.000153393	0.479455			0.000283694	0.618615			0.000343072	0.628543			0.00032163	0.592276			0.000252356	0.524217			0.000151084	0.304445			0.00029524	0.436745			0.000258953	0.292363
0.000236995	0.872459			0.000195444	0.825475			0.000203139	0.710086			0.000298553	0.661115			0.00017236	0.528868			0.000143121	0.462187			0.000264696	0.602132			0.000320098	0.61222			0.000300091	0.575436			0.000235456	0.506906			0.000140966	0.289969			0.000275469	0.419775			0.000241612	0.278231
0.000221124	0.864544			0.000182356	0.815262			0.000189535	0.69561			0.000278559	0.645416			0.000160818	0.511569			0.000133536	0.445008			0.00024697	0.585414			0.000298662	0.595642			0.000279995	0.558419			0.000219689	0.489579			0.000131526	0.275908			0.000257021	0.402992			0.000225432	0.264528
0.000206316	0.856219			0.000170144	0.804592			0.000176843	0.680737			0.000259905	0.629397			0.000150048	0.494241			0.000124594	0.427961			0.000230431	0.568497			0.000278661	0.578842			0.000261245	0.541264			0.000204977	0.472277			0.000122718	0.262277			0.000239809	0.386434			0.000210336	0.251264
0.0001925	0.847472			0.00015875	0.793463			0.000165	0.665487			0.0002425	0.613089			0.00014	0.476928			0.00011625	0.411082			0.000215	0.551419			0.00026	0.561858			0.00024375	0.524011			0.00019125	0.455041			0.0001145	0.249088			0.00022375	0.370133			0.00019625	0.23845
0.000179609	0.838294			0.000148119	0.781871			0.00015395	0.649883			0.000226261	0.596523			0.000130625	0.45967			0.000108465	0.39441			0.000200602	0.534218			0.000242589	0.544727			0.000227427	0.5067			0.000178443	0.437912			0.000106832	0.23635			0.000208766	0.354124			0.000183108	0.226092
0.000167581	0.828676			0.0001382	0.769818			0.000143641	0.633951			0.000211109	0.579734			0.000121877	0.442508			0.000101202	0.377981			0.000187168	0.516936			0.000226343	0.52749			0.000212197	0.489372			0.000166493	0.42093			9.9678e-05	0.224068			0.000194786	0.338435			0.000170846	0.214194
0.000156359	0.818608			0.000128945	0.757305			0.000134022	0.61772			0.000196971	0.562758			0.000113715	0.425483			9.44243e-05	0.361826			0.000174634	0.499613			0.000211186	0.510187			0.000197987	0.472071			0.000155343	0.404133			9.30029e-05	0.212248			0.000181741	0.323093			0.000159405	0.202758
0.000145888	0.808087			0.00012031	0.744338			0.000125047	0.601223			0.000183781	0.545634			0.0001061	0.408632			8.8101e-05	0.345979			0.00016294	0.482291			0.000197043	0.49286			0.000184728	0.454836			0.00014494	0.387558			8.67748e-05	0.20089			0.000169571	0.308123			0.00014873	0.191784
0.000136118	0.797106			0.000112253	0.730924			0.000116673	0.584493			0.000171473	0.528401			9.89949e-05	0.391994			8.22012e-05	0.330466			0.000152028	0.465012			0.000183848	0.47555			0.000172357	0.437709			0.000135234	0.371239			8.09637e-05	0.189992			0.000158215	0.293546			0.00013877	0.181269
0.000127003	0.785663			0.000104736	0.717073			0.000108859	0.567565			0.00015999	0.511101			9.23656e-05	0.375602			7.66964e-05	0.315313			0.000141847	0.447816			0.000171536	0.458298			0.000160815	0.420728			0.000126178	0.355208			7.55418e-05	0.179554			0.00014762	0.27938			0.000129477	0.171208
0.000118498	0.773758			9.77221e-05	0.7028			0.000101569	0.550479			0.000149276	0.493774			8.61801e-05	0.359491			7.15603e-05	0.300543			0.000132348	0.430744			0.000160049	0.441146			0.000150046	0.403934			0.000117728	0.339496			7.0483e-05	0.169568			0.000137734	0.265641			0.000120806	0.161596
0.000110562	0.761393			9.11779e-05	0.68812			9.47676e-05	0.533272			0.00013928	0.476461			8.04089e-05	0.34369			6.67681e-05	0.286176			0.000123485	0.413835			0.000149331	0.424133			0.000139998	0.387361			0.000109844	0.32413			6.5763e-05	0.16003			0.000128511	0.25234			0.000112716	0.152423
0.000103158	0.748572			8.5072e-05	0.673052			8.84213e-05	0.515986			0.000129953	0.459205			7.50241e-05	0.328228			6.22968e-05	0.272228			0.000115216	0.397127			0.000139331	0.407298			0.000130622	0.371046			0.000102488	0.309134			6.1359e-05	0.150931			0.000119905	0.239489			0.000105168	0.143683
9.625e-05	0.735301			7.9375e-05	0.657618			8.25e-05	0.498661			0.00012125	0.442047			7e-05	0.31313			5.8125e-05	0.258714			0.0001075	0.380655			0.00013	0.390678			0.000121875	0.355019			9.5625e-05	0.294529			5.725e-05	0.142261			0.000111875	0.227093			9.8125e-05	0.135363
8.98044e-05	0.721589			7.40595e-05	0.641843			7.69752e-05	0.48134			0.00011313	0.425025			6.53123e-05	0.298418			5.42325e-05	0.245644			0.000100301	0.364454			0.000121294	0.374308			0.000113713	0.339311			8.92213e-05	0.280334			5.34161e-05	0.134011			0.000104383	0.215157			9.15539e-05	0.127453
8.37905e-05	0.707451			6.91e-05	0.625755			7.18204e-05	0.464063			0.000105554	0.40818			6.09385e-05	0.284111			5.06008e-05	0.233027			9.35842e-05	0.348554			0.000113172	0.35822			0.000106098	0.323949			8.32464e-05	0.266565			4.9839e-05	0.126169			9.73928e-05	0.203683			8.54228e-05	0.119942
7.81793e-05	0.692899			6.44725e-05	0.609384			6.70108e-05	0.446873			9.84856e-05	0.391548			5.68577e-05	0.270226			4.72122e-05	0.220868			8.73171e-05	0.332984			0.000105593	0.342446			9.89933e-05	0.308957			7.76716e-05	0.253234			4.65014e-05	0.118723			9.08707e-05	0.192671			7.97023e-05	0.112816
7.29439e-05	0.677954			6.0155e-05	0.592763			6.25233e-05	0.429808			9.18903e-05	0.375163			5.30501e-05	0.256776			4.40505e-05	0.209171			8.14698e-05	0.317771			9.85216e-05	0.327012			9.2364e-05	0.294357			7.24702e-05	0.240352			4.33874e-05	0.11166			8.47854e-05	0.182118			7.43648e-05	0.106062
6.8059e-05	0.662635			5.61266e-05	0.575927			5.83363e-05	0.412909			8.57367e-05	0.35906			4.94975e-05	0.243772			4.11006e-05	0.197936			7.6014e-05	0.302937			9.19239e-05	0.311944			8.61786e-05	0.280167			6.76171e-05	0.227924			4.04819e-05	0.104967			7.91076e-05	0.17202			6.93849e-05	0.0996675
6.35013e-05	0.646967			5.2368e-05	0.558912			5.44297e-05	0.396212			7.99952e-05	0.343268			4.61828e-05	0.231221			3.83482e-05	0.187161			7.09236e-05	0.288502			8.5768e-05	0.297263			8.04075e-05	0.266403			6.3089e-05	0.215957			3.77709e-05	0.0986311			7.381e-05	0.162371			6.47384e-05	0.0936179
5.92488e-05	0.630976			4.8861e-05	0.541758			5.07847e-05	0.379754			7.46381e-05	0.327816			4.30901e-05	0.21913			3.57801e-05	0.176844			6.6174e-05	0.274485			8.00244e-05	0.28299			7.50229e-05	0.253078			5.88641e-05	0.204452			3.52415e-05	0.0926379			6.88671e-05	0.153163			6.0403e-05	0.0878996
5.52811e-05	0.614692			4.5589e-05	0.524505			4.73838e-05	0.363567			6.96398e-05	0.312728			4.02044e-05	0.2075			3.3384e-05	0.166978			6.17425e-05	0.260899			7.46654e-05	0.269139			6.99988e-05	0.2402			5.49221e-05	0.193408			3.28815e-05	0.0869738			6.42553e-05	0.144387			5.6358e-05	0.0824989
5.15791e-05	0.598148			4.2536e-05	0.507193			4.42107e-05	0.347684			6.49763e-05	0.298026			3.75121e-05	0.196332			3.11484e-05	0.157558			5.76078e-05	0.247756			6.96653e-05	0.255724			6.53112e-05	0.227779			5.12442e-05	0.182824			3.06795e-05	0.0816248			5.99523e-05	0.136033			5.25839e-05	0.0774018
4.8125e-05	0.581376			3.96875e-05	0.489863			4.125e-05	0.332133			6.0625e-05	0.28373			3.5e-05	0.185625			2.90625e-05	0.148574			5.375e-05	0.235064			6.5e-05	0.242756			6.09375e-05	0.215817			4.78125e-05	0.172695			2.8625e-05	0.0765772			5.59375e-05	0.12809			4.90625e-05	0.0725947
4.49022e-05	0.564415			3.70297e-05	0.472558			3.84876e-05	0.31694			5.65651e-05	0.269857			3.26562e-05	0.175374			2.71163e-05	0.140018			5.01505e-05	0.22283			6.06471e-05	0.230242			5.68567e-05	0.204317			4.46106e-05	0.163015			2.67081e-05	0.0718173			5.21915e-05	0.120546			4.57769e-05	0.0680641
4.18952e-05	0.547301			3.455e-05	0.455319			3.59102e-05	0.302127			5.27771e-05	0.256419			3.04693e-05	0.165574			2.53004e-05	0.131877			4.67921e-05	0.211057			5.65858e-05	0.218187			5.30492e-05	0.193279			4.16232e-05	0.153777			2.49195e-05	0.0673317			4.86964e-05	0.113389			4.27114e-05	0.0637968
3.90896e-05	0.530075			3.22363e-05	0.438186			3.35054e-05	0.287715			4.92428e-05	0.243427			2.84288e-05	0.156218			2.36061e-05	0.124142			4.36586e-05	0.199746			5.27964e-05	0.206594			4.94966e-05	0.1827			3.88358e-05	0.144972			2.32507e-05	0.0631072			4.54354e-05	0.106605			3.98511e-05	0.0597799
3.64719e-05	0.512777			3.00775e-05	0.421199			3.12617e-05	0.27372			4.59452e-05	0.230889			2.6525e-05	0.147297			2.20253e-05	0.1168			4.07349e-05	0.188896			4.92608e-05	0.195463			4.6182e-05	0.172576			3.62351e-05	0.136589			2.16937e-05	0.059131			4.23927e-05	0.100181			3.71824e-05	0.0560008
3.40295e-05	0.495448			2.80633e-05	0.404397			2.91682e-05	0.260158			4.28683e-05	0.21881			2.47487e-05	0.138802			2.05503e-05	0.109837			3.8007e-05	0.178504			4.59619e-05	0.184792			4.30893e-05	0.162902			3.38085e-05	0.128619			2.02409e-05	0.0553905			3.95538e-05	0.0941034			3.46924e-05	0.0524473
3.17507e-05	0.47813			2.6184e-05	0.387816			2.72149e-05	0.247039			3.99976e-05	0.207192			2.30914e-05	0.130722			1.91741e-05	0.103241			3.54618e-05	0.168565			4.2884e-05	0.174578			4.02038e-05	0.153669			3.15445e-05	0.121048			1.88855e-05	0.0518736			3.6905e-05	0.0883584			3.23692e-05	0.0491075
2.96244e-05	0.460864			2.44305e-05	0.371491			2.53924e-05	0.234372			3.73191e-05	0.196037			2.1545e-05	0.123045			1.78901e-05	0.0969976			3.3087e-05	0.159072			4.00122e-05	0.164813			3.75114e-05	0.144869			2.9432e-05	0.113865			1.76208e-05	0.0485685			3.44336e-05	0.082932			3.02015e-05	0.0459701
2.76406e-05	0.443692			2.27945e-05	0.355454			2.36919e-05	0.222163			3.48199e-05	0.185342			2.01022e-05	0.115759			1.6692e-05	0.0910936			3.08713e-05	0.150017			3.73327e-05	0.155492			3.49994e-05	0.136492			2.74611e-05	0.107056			1.64407e-05	0.0454638			3.21277e-05	0.0778104			2.8179e-05	0.0430241
2.57895e-05	0.426653			2.1268e-05	0.339735			2.21053e-05	0.210416			3.24881e-05	0.175103			1.8756e-05	0.10885			1.55742e-05	0.085515			2.88039e-05	0.141391			3.48326e-05	0.146606			3.26556e-05	0.128526			2.56221e-05	0.100608			1.53398e-05	0.0425488			2.99762e-05	0.0729799			2.62919e-05	0.0402589
2.40625e-05	0.409787			1.98437e-05	0.324361			2.0625e-05	0.19913			3.03125e-05	0.165315			1.75e-05	0.102307			1.45313e-05	0.0802478			2.6875e-05	0.133184			3.25e-05	0.138144			3.04688e-05	0.12096			2.39062e-05	0.0945071			1.43125e-05	0.0398129			2.79687e-05	0.0684271			2.45313e-05	0.0376644
2.24511e-05	0.393131			1.85149e-05	0.309358			1.92438e-05	0.188306			2.82826e-05	0.155971			1.63281e-05	0.0961138			1.35581e-05	0.0752783			2.50753e-05	0.125383			3.03236e-05	0.130097			2.84283e-05	0.113781			2.23053e-05	0.0887398			1.3354e-05	0.037246			2.60958e-05	0.0641386			2.28885e-05	0.035231
2.09476e-05	0.376719			1.7275e-05	0.294745			1.79551e-05	0.177939			2.63886e-05	0.147062			1.52346e-05	0.0902582			1.26502e-05	0.070593			2.3396e-05	0.117977			2.82929e-05	0.122451			2.65246e-05	0.106977			2.08116e-05	0.0832921			1.24598e-05	0.0348386			2.43482e-05	0.0601016			2.13557e-05	0.0329494
1.95448e-05	0.360585			1.61181e-05	0.280543			1.67527e-05	0.168024			2.46214e-05	0.138578			1.42144e-05	0.0847259			1.1803e-05	0.0661784			2.18293e-05	0.110953			2.63982e-05	0.115195			2.47483e-05	0.100533			1.94179e-05	0.0781502			1.16254e-05	0.0325816			2.27177e-05	0.0563034			1.99256e-05	0.0308109
1.8236e-05	0.344761			1.50388e-05	0.266766			1.56308e-05	0.158556			2.29726e-05	0.130509			1.32625e-05	0.0795031			1.10126e-05	0.0620214			2.03674e-05	0.104298			2.46304e-05	0.108317			2.3091e-05	0.0944363			1.81175e-05	0.0733003			1.08468e-05	0.0304662			2.11963e-05	0.0527317			1.85912e-05	0.028807
1.70148e-05	0.329273			1.40317e-05	0.253427			1.45841e-05	0.149525			2.14342e-05	0.122843			1.23744e-05	0.074576			1.02751e-05	0.0581094			1.90035e-05	0.0979975			2.2981e-05	0.101801			2.15447e-05	0.0886729			1.69043e-05	0.0687289			1.01205e-05	0.0284841			1.97769e-05	0.0493748			1.73462e-05	0.0269298
1.58753e-05	0.314147			1.3092e-05	0.240537			1.36074e-05	0.140923			1.99988e-05	0.115567			1.15457e-05	0.0699311			9.58705e-06	0.0544297			1.77309e-05	0.0920388			2.1442e-05	0.095636			2.01019e-05	0.0832289			1.57722e-05	0.0644228			9.44273e-06	0.0266274			1.84525e-05	0.0462211			1.61846e-05	0.0251718
1.48122e-05	0.299406			1.22153e-05	0.228102			1.26962e-05	0.132738			1.86595e-05	0.108669			1.07725e-05	0.0655549			8.94503e-06	0.0509705			1.65435e-05	0.0864078			2.00061e-05	0.0898066			1.87557e-05	0.0780905			1.4716e-05	0.060369			8.81038e-06	0.0248886			1.72168e-05	0.0432597			1.51008e-05	0.0235258
1.38203e-05	0.285069			1.13972e-05	0.216127			1.1846e-05	0.12496			1.741e-05	0.102135			1.00511e-05	0.0614346			8.34601e-06	0.04772			1.54356e-05	0.0810905			1.86663e-05	0.0842995			1.74997e-05	0.073244			1.37305e-05	0.0565549			8.22037e-06	0.0232606			1.60638e-05	0.04048			1.40895e-05	0.021985
1.28948e-05	0.271154			1.0634e-05	0.204614			1.10527e-05	0.117575			1.62441e-05	0.0959513			9.37802e-06	0.0575573			7.7871e-06	0.0446671			1.4402e-05	0.0760731			1.74163e-05	0.0791007			1.63278e-05	0.0686759			1.2811e-05	0.0529682			7.66988e-06	0.0217368			1.49881e-05	0.0378718			1.3146e-05	0.0205429
1.20312e-05	0.257672			9.92187e-06	0.193563			1.03125e-05	0.110572			1.51563e-05	0.0901046			8.75e-06	0.0539106			7.26563e-06	0.0418009			1.34375e-05	0.0713421			1.625e-05	0.0741966			1.52344e-05	0.0643729			1.19531e-05	0.049597			7.15625e-06	0.0203107			1.39844e-05	0.0354255			1.22656e-05	0.0191937
1.12256e-05	0.244636			9.25744e-06	0.182971			9.6219e-06	0.103937			1.41413e-05	0.0845808			8.16404e-06	0.0504826			6.77907e-06	0.0391111			1.25376e-05	0.0668841			1.51618e-05	0.0695735			1.42142e-05	0.0603221			1.11527e-05	0.0464298			6.67702e-06	0.0189764			1.30479e-05	0.0331318			1.14442e-05	0.0179314
1.04738e-05	0.232054			8.63749e-06	0.172835			8.97755e-06	0.0976558			1.31943e-05	0.0793662			7.61732e-06	0.0472617			6.32509e-06	0.0365877			1.1698e-05	0.0626858			1.41464e-05	0.0652182			1.32623e-05	0.0565107			1.04058e-05	0.0434556			6.22988e-06	0.0177281			1.21741e-05	0.0309818			1.06778e-05	0.0167507
9.77241e-06	0.21993			8.05907e-06	0.163148			8.37635e-06	0.0917157			1.23107e-05	0.0744469			7.10721e-06	0.0442367			5.90152e-06	0.0342214			1.09146e-05	0.0587344			1.31991e-05	0.0611176			1.23742e-05	0.0529266			9.70895e-06	0.0406639			5.81268e-06	0.0165606			1.13588e-05	0.0289671			9.96278e-06	0.0156465
9.11798e-06	0.208268			7.51938e-06	0.153903			7.81541e-06	0.0861025			1.14863e-05	0.0698094			6.63126e-06	0.0413969			5.50631e-06	0.032003			1.01837e-05	0.0550175			1.23152e-05	0.0572591			1.15455e-05	0.0495579			9.05877e-06	0.0380443			5.42342e-06	0.0154687			1.05982e-05	0.0270798			9.29561e-06	0.014614
8.50738e-06	0.197068			7.01583e-06	0.145092			7.29204e-06	0.0808023			1.07171e-05	0.0654404			6.18718e-06	0.038732			5.13757e-06	0.029924			9.50175e-06	0.051523			1.14905e-05	0.0536302			1.07723e-05	0.0463931			8.45214e-06	0.0355873			5.06023e-06	0.0144478			9.88845e-06	0.0253122			8.67311e-06	0.0136487
7.93766e-06	0.186329			6.546e-06	0.136703			6.80371e-06	0.0758012			9.9994e-06	0.0613267			5.77285e-06	0.0362322			4.79352e-06	0.0279761			8.86544e-06	0.0482391			1.0721e-05	0.0502191			1.00509e-05	0.0434212			7.88612e-06	0.0332834			4.72136e-06	0.0134933			9.22625e-06	0.0236572			8.09229e-06	0.0127463
7.4061e-06	0.176047			6.10763e-06	0.128726			6.34809e-06	0.0710858			9.32977e-06	0.0574558			5.38626e-06	0.0338881			4.47252e-06	0.0261516			8.27175e-06	0.0451545			1.0003e-05	0.0470142			9.37786e-06	0.0406316			7.35801e-06	0.0311239			4.40519e-06	0.0126011			8.60839e-06	0.022108			7.55038e-06	0.0119029
6.91014e-06	0.166216			5.69862e-06	0.12115			5.92298e-06	0.0666426			8.70498e-06	0.0538152			5.02556e-06	0.0316906			4.17301e-06	0.0244431			7.71782e-06	0.0422584			9.33317e-06	0.0440043			8.74985e-06	0.038014			6.86527e-06	0.0291003			4.11019e-06	0.0117672			8.03191e-06	0.0206581			7.04475e-06	0.0111147
6.44739e-06	0.15683			5.317e-06	0.113961			5.52633e-06	0.0624584			8.12203e-06	0.0503929			4.68901e-06	0.0296312			3.89355e-06	0.0228436			7.20098e-06	0.0395404			8.70816e-06	0.0411788			8.1639e-06	0.0355588			6.40552e-06	0.0272045			3.83494e-06	0.0109878			7.49404e-06	0.0193014			6.57299e-06	0.0103781
6.01562e-06	0.14788			4.96094e-06	0.107147			5.15625e-06	0.0585204			7.57813e-06	0.0471774			4.375e-06	0.0277019			3.63281e-06	0.0213465			6.71875e-06	0.0369904			8.125e-06	0.0385274			7.61719e-06	0.0332568			5.97656e-06	0.025429			3.57813e-06	0.0102595			6.99219e-06	0.0180321			6.13281e-06	0.00968981
5.61278e-06	0.139356			4.62872e-06	0.100693			4.81095e-06	0.0548163			7.07064e-06	0.0441576			4.08202e-06	0.0258948			3.38953e-06	0.0199455			6.26882e-06	0.034599			7.58089e-06	0.0360403			7.10709e-06	0.0310989			5.57633e-06	0.0237666			3.33851e-06	0.00957907			6.52394e-06	0.0168449			5.72212e-06	0.00904679
5.23691e-06	0.131248			4.31875e-06	0.0945878			4.48878e-06	0.0513338			6.59714e-06	0.0413227			3.80866e-06	0.0242027			3.16255e-06	0.0186347			5.84901e-06	0.0323569			7.07322e-06	0.0337082			6.63115e-06	0.0290769			5.2029e-06	0.0222104			3.11494e-06	0.00894333			6.08705e-06	0.0157346			5.33892e-06	0.00844607
4.88621e-06	0.123544			4.02953e-06	0.0888158			4.18818e-06	0.0480613			6.15535e-06	0.0386624			3.5536e-06	0.0226185			2.95076e-06	0.0174085			5.45732e-06	0.0302556			6.59955e-06	0.031522			6.18708e-06	0.0271826			4.85448e-06	0.0207539			2.90634e-06	0.00834942			5.67942e-06	0.0146964			4.98139e-06	0.00788492
4.55899e-06	0.116232			3.75969e-06	0.0833636			3.90771e-06	0.0449875			5.74314e-06	0.0361669			3.31563e-06	0.0211359			2.75316e-06	0.0162617			5.09186e-06	0.0282868			6.1576e-06	0.0294733			5.77275e-06	0.0254085			4.52939e-06	0.019391			2.71171e-06	0.00779464			5.29909e-06	0.0137257			4.6478e-06	0.00736078
4.25369e-06	0.109298			3.50791e-06	0.0782175			3.64602e-06	0.0421016			5.35854e-06	0.0338268			3.09359e-06	0.0197484			2.56879e-06	0.0151892			4.75087e-06	0.0264426			5.74524e-06	0.0275539			5.38616e-06	0.0237474			4.22607e-06	0.0181159			2.53012e-06	0.00727645			4.94422e-06	0.0128183			4.33655e-06	0.00687123
3.96883e-06	0.10273			3.273e-06	0.0733636			3.40186e-06	0.0393933			4.9997e-06	0.0316332			2.88642e-06	0.0184503			2.39676e-06	0.0141865			4.43272e-06	0.0247156			5.3605e-06	0.0257562			5.02547e-06	0.0221924			3.94306e-06	0.0169233			2.36068e-06	0.00679248			4.61312e-06	0.0119702			4.04615e-06	0.00641404
3.70305e-06	0.0965144			3.05382e-06	0.0687884			3.17404e-06	0.0368524			4.66488e-06	0.0295775			2.69313e-06	0.017236			2.23626e-06	0.013249			4.13588e-06	0.0230987			5.00152e-06	0.0240729			4.68893e-06	0.020737			3.67901e-06	0.0158079			2.20259e-06	0.00634049			4.3042e-06	0.0111776			3.77519e-06	0.00598708
3.45507e-06	0.0906365			2.84931e-06	0.0644787			2.96149e-06	0.0344695			4.35249e-06	0.0276515			2.51278e-06	0.0161004			2.0865e-06	0.0123728			3.85891e-06	0.0215852			4.66659e-06	0.0224971			4.37493e-06	0.0193752			3.43263e-06	0.0147649			2.05509e-06	0.0059184			4.01596e-06	0.0104368			3.52238e-06	0.00558838
3.22369e-06	0.085083			2.6585e-06	0.0604215			2.76317e-06	0.0322356			4.06102e-06	0.0258476			2.3445e-06	0.0150384			1.94678e-06	0.0115538			3.60049e-06	0.0201689			4.35408e-06	0.0210222			4.08195e-06	0.0181012			3.20276e-06	0.0137898			1.91747e-06	0.00552425			3.74702e-06	0.00974473			3.28649e-06	0.0052161
3.00781e-06	0.0798399			2.48047e-06	0.0566042			2.57813e-06	0.0301419			3.78906e-06	0.0241585			2.1875e-06	0.0140455			1.81641e-06	0.0107884			3.35937e-06	0.0188437			4.0625e-06	0.019642			3.80859e-06	0.0169095			2.98828e-06	0.0128782			1.78906e-06	0.00515622			3.49609e-06	0.00909809			3.06641e-06	0.00486849
2.80639e-06	0.0748934			2.31436e-06	0.0530144			2.40548e-06	0.0281803			3.53532e-06	0.0225772			2.04101e-06	0.0131172			1.69477e-06	0.0100732			3.13441e-06	0.017604			3.79045e-06	0.0183508			3.55354e-06	0.015795			2.78816e-06	0.0120262			1.66925e-06	0.00481258			3.26197e-06	0.00849399			2.86106e-06	0.00454395
2.61845e-06	0.07023			2.15937e-06	0.0496403			2.24439e-06	0.0263428			3.29857e-06	0.0210972			1.90433e-06	0.0122495			1.58127e-06	0.00940498			2.92451e-06	0.0164445			3.53661e-06	0.017143			3.31557e-06	0.0147529			2.60145e-06	0.0112299			1.55747e-06	0.00449175			3.04353e-06	0.00792969			2.66946e-06	0.00424094
2.4431e-06	0.0658364			2.01477e-06	0.0464705			2.09409e-06	0.0246222			3.07768e-06	0.0197122			1.7768e-06	0.0114386			1.47538e-06	0.00878068			2.72866e-06	0.0153601			3.29978e-06	0.0160133			3.09354e-06	0.0137785			2.42724e-06	0.0104857			1.45317e-06	0.00419221			2.83971e-06	0.00740259			2.4907e-06	0.00395806
2.2795e-06	0.0616994			1.87984e-06	0.0434938			1.95385e-06	0.0230112			2.87157e-06	0.0184164			1.65782e-06	0.0106808			1.37658e-06	0.00819749			2.54593e-06	0.0143463			3.0788e-06	0.014957			2.88637e-06	0.0128677			2.26469e-06	0.0097904			1.35586e-06	0.00391257			2.64954e-06	0.00691028			2.3239e-06	0.00369398
2.12684e-06	0.0578063			1.75396e-06	0.0406996			1.82301e-06	0.0215034			2.67927e-06	0.0172044			1.5468e-06	0.00997266			1.28439e-06	0.00765273			2.37544e-06	0.0133984			2.87262e-06	0.0139694			2.69308e-06	0.0120163			2.11303e-06	0.00914076			1.26506e-06	0.00365151			2.47211e-06	0.00645051			2.16828e-06	0.00344746
1.98442e-06	0.0541446			1.6365e-06	0.0380778			1.70093e-06	0.0200923			2.49985e-06	0.0160707			1.44321e-06	0.00931104			1.19838e-06	0.00714391			2.21636e-06	0.0125124			2.68025e-06	0.0130461			2.51273e-06	0.0112207			1.97153e-06	0.00853386			1.18034e-06	0.00340781			2.30656e-06	0.00602114			2.02307e-06	0.00321734
1.85153e-06	0.0507024			1.52691e-06	0.0356186			1.58702e-06	0.018772			2.33244e-06	0.0150107			1.34656e-06	0.00869292			1.11813e-06	0.00666869			2.06794e-06	0.0116843			2.50076e-06	0.0121831			2.34446e-06	0.0104771			1.8395e-06	0.00796692			1.1013e-06	0.00318033			2.1521e-06	0.00562019			1.88759e-06	0.00300253
1.72753e-06	0.0474681			1.42466e-06	0.0333127			1.48074e-06	0.0175369			2.17624e-06	0.0140196			1.25639e-06	0.00811551			1.04325e-06	0.00622489			1.92945e-06	0.0109103			2.33329e-06	0.0113765			2.18746e-06	0.00978237			1.71632e-06	0.00743737			1.02755e-06	0.00296798			2.00798e-06	0.00524579			1.76119e-06	0.00280202
1.61185e-06	0.0444304			1.32925e-06	0.0311513			1.38158e-06	0.0163818			2.03051e-06	0.013093			1.17225e-06	0.00757615			9.73388e-07	0.00581045			1.80024e-06	0.0101872			2.17704e-06	0.0106227			2.04097e-06	0.00913326			1.60138e-06	0.00694277			9.58735e-07	0.00276978			1.87351e-06	0.00489622			1.64325e-06	0.00261487
1.50391e-06	0.0415787			1.24023e-06	0.029126			1.28906e-06	0.0153015			1.89453e-06	0.0122269			1.09375e-06	0.00707239			9.08203e-07	0.00542345			1.67969e-06	0.00951144			2.03125e-06	0.00991842			1.9043e-06	0.00852685			1.49414e-06	0.00648084			8.94531e-07	0.00258477			1.74805e-06	0.00456983			1.5332e-06	0.00244019
1.40319e-06	0.0389026			1.15718e-06	0.0272286			1.20274e-06	0.0142915			1.76766e-06	0.0114175			1.0205e-06	0.0066019			8.47383e-07	0.00506209			1.5672e-06	0.00888014			1.89522e-06	0.00926036			1.77677e-06	0.00796038			1.39408e-06	0.00604947			8.34627e-07	0.0024121			1.63099e-06	0.00426511			1.43053e-06	0.00227715
1.30923e-06	0.0363921			1.07969e-06	0.0254515			1.12219e-06	0.0133472			1.64929e-06	0.010661			9.52165e-07	0.00616251			7.90637e-07	0.0047247			1.46225e-06	0.00829039			1.76831e-06	0.00864559			1.65779e-06	0.00743125			1.30072e-06	0.00564664			7.78735e-07	0.00225093			1.52176e-06	0.00398062			1.33473e-06	0.00212498
1.22155e-06	0.0340379			1.00738e-06	0.0237876			1.04704e-06	0.0124645			1.53884e-06	0.00995419			8.88401e-07	0.0057522			7.3769e-07	0.0044097			1.36433e-06	0.00773951			1.64989e-06	0.00807129			1.54677e-06	0.00693706			1.21362e-06	0.00527049			7.26585e-07	0.00210051			1.41986e-06	0.00371504			1.24535e-06	0.00198296
1.13975e-06	0.031831			9.39922e-07	0.02223			9.76927e-07	0.0116395			1.43579e-06	0.00929378			8.28908e-07	0.00536906			6.88289e-07	0.00411561			1.27297e-06	0.00722496			1.5394e-06	0.00753485			1.44319e-06	0.00647551			1.13235e-06	0.00491928			6.77928e-07	0.00196012			1.32477e-06	0.00346712			1.16195e-06	0.00185041
1.06342e-06	0.0297628			8.76978e-07	0.0207723			9.11505e-07	0.0108685			1.33964e-06	0.00867681			7.73398e-07	0.00501131			6.42197e-07	0.00384106			1.18772e-06	0.00674439			1.43631e-06	0.00703381			1.34654e-06	0.00604449			1.05652e-06	0.00459136			6.32529e-07	0.0018291			1.23606e-06	0.00323569			1.08414e-06	0.00172671
9.92208e-07	0.0278251			8.1825e-07	0.0194082			8.50464e-07	0.0101481			1.24992e-06	0.00810045			7.21606e-07	0.00467729			5.99191e-07	0.00358476			1.10818e-06	0.00629558			1.34013e-06	0.00656587			1.25637e-06	0.00564199			9.85765e-07	0.00428521			5.90171e-07	0.00170682			1.15328e-06	0.00301966			1.01154e-06	0.00161126
9.25763e-07	0.0260102			7.63454e-07	0.018132			7.93511e-07	0.0094749			1.16622e-06	0.00756209			6.73282e-07	0.00436543			5.59065e-07	0.0033455			1.03397e-06	0.00587646			1.25038e-06	0.00612887			1.17223e-06	0.00526615			9.19751e-07	0.00399939			5.50649e-07	0.0015927			1.07605e-06	0.00281801			9.43797e-07	0.00150352
8.63767e-07	0.0243107			7.12328e-07	0.0169383			7.40372e-07	0.00884601			1.08812e-06	0.00705926			6.28194e-07	0.00407428			5.21626e-07	0.00312216			9.64727e-07	0.00548509			1.16665e-06	0.00572079			1.09373e-06	0.00491523			8.58158e-07	0.00373256			5.13773e-07	0.0014862			1.00399e-06	0.00262979			8.80594e-07	0.00140298
8.05923e-07	0.0227196			6.64625e-07	0.015822			6.90791e-07	0.00825851			1.01525e-06	0.00658963			5.86126e-07	0.00380248			4.86694e-07	0.00291369			9.00122e-07	0.00511965			1.08852e-06	0.00533973			1.02049e-06	0.00458758			8.0069e-07	0.00348347			4.79367e-07	0.00138681			9.36755e-07	0.00245412			8.21623e-07	0.00130915
7.51953e-07	0.0212304			6.20117e-07	0.0147781			6.44531e-07	0.00770972			9.47266e-07	0.00615106			5.46875e-07	0.00354874			4.54102e-07	0.0027191			8.39844e-07	0.00477844			1.01562e-06	0.00498392			9.52148e-07	0.00428168			7.4707e-07	0.00325096			4.47266e-07	0.00129406			8.74023e-07	0.00229015			7.66602e-07	0.00122158
7.01597e-07	0.0198369			5.7859e-07	0.0138021			6.01369e-07	0.00719714			8.8383e-07	0.00574151			5.10252e-07	0.00331188			4.23692e-07	0.00253747			7.83602e-07	0.00445987			9.47612e-07	0.00465172			8.88386e-07	0.00399609			6.97041e-07	0.00303391			4.17314e-07	0.0012075			8.15493e-07	0.00213711			7.15265e-07	0.00113987
6.54613e-07	0.0185331			5.39843e-07	0.0128897			5.61097e-07	0.00671841			8.24643e-07	0.00535907			4.76082e-07	0.00309078			3.95318e-07	0.00236794			7.31126e-07	0.00416245			8.84153e-07	0.00434156			8.28893e-07	0.00372948			6.50362e-07	0.00283131			3.89367e-07	0.00112673			7.60882e-07	0.00199428			6.67365e-07	0.00106362
6.10776e-07	0.0173134			5.03692e-07	0.0120369			5.23522e-07	0.00627132			7.69419e-07	0.00500199			4.44201e-07	0.0028844			3.68845e-07	0.00220972			6.82165e-07	0.00388478			8.24944e-07	0.00405199			7.73385e-07	0.0034806			6.0681e-07	0.00264221			3.63293e-07	0.00105136			7.09928e-07	0.00186098			6.22674e-07	0.000992462
5.69874e-07	0.0161727			4.69961e-07	0.0112399			4.88463e-07	0.0058538			7.17893e-07	0.00466858			4.14454e-07	0.00269176			3.44145e-07	0.00206205			6.36483e-07	0.00362557			7.697e-07	0.00378167			7.21594e-07	0.00324827			5.66173e-07	0.0024657			3.38964e-07	0.00098102			6.62386e-07	0.00173657			5.80975e-07	0.000926061
5.31711e-07	0.015106			4.38489e-07	0.0104951			4.55752e-07	0.00546393			6.69818e-07	0.0043573			3.86699e-07	0.00251195			3.21098e-07	0.00192422			5.93859e-07	0.0033836			7.18155e-07	0.00352932			6.73271e-07	0.0030314			5.28258e-07	0.00230096			3.16265e-07	0.000915385			6.18028e-07	0.00162047			5.42069e-07	0.000864099
4.96104e-07	0.0141087			4.09125e-07	0.00979913			4.25232e-07	0.00509989			6.24962e-07	0.00406669			3.60803e-07	0.00234413			2.99595e-07	0.0017956			5.5409e-07	0.00315773			6.70063e-07	0.00329375			6.28184e-07	0.00282897			4.92883e-07	0.00214721			2.95085e-07	0.000854136			5.7664e-07	0.00151211			5.05768e-07	0.00080628
4.62881e-07	0.0131763			3.81727e-07	0.00914891			3.96756e-07	0.00476			5.8311e-07	0.00379539			3.36641e-07	0.00218749			2.79532e-07	0.00167555			5.16984e-07	0.00294689			6.25191e-07	0.00307385			5.86116e-07	0.00264003			4.59876e-07	0.0020037			2.75324e-07	0.000796983			5.38025e-07	0.00141099			4.71899e-07	0.000752326
4.31884e-07	0.0123048			3.56164e-07	0.00854147			3.70186e-07	0.00444265			5.44061e-07	0.00354213			3.14097e-07	0.0020413			2.60813e-07	0.00156352			4.82364e-07	0.00275009			5.83323e-07	0.0028686			5.46866e-07	0.00246367			4.29079e-07	0.00186977			2.56887e-07	0.000743651			5.01995e-07	0.00131663			4.40297e-07	0.00070198
4.02962e-07	0.0114902			3.32313e-07	0.00797403			3.45396e-07	0.00414637			5.07627e-07	0.00330571			2.93063e-07	0.00190486			2.43347e-07	0.00145897			4.50061e-07	0.00256639			5.4426e-07	0.00267701			5.10244e-07	0.00229906			4.00345e-07	0.00174478			2.39684e-07	0.000693886			4.68378e-07	0.00122857			4.10812e-07	0.000655002
3.75977e-07	0.010729			3.10059e-07	0.00744401			3.22266e-07	0.00386977			4.73633e-07	0.00308502			2.73438e-07	0.00177752			2.27051e-07	0.0013614			4.19922e-07	0.00239494			5.07812e-07	0.00249819			4.76074e-07	0.00214543			3.73535e-07	0.00162812			2.23633e-07	0.000647448			4.37012e-07	0.00114639			3.83301e-07	0.000611165
3.50799e-07	0.0100177			2.89295e-07	0.00694896			3.00684e-07	0.00361156			4.41915e-07	0.00287902			2.55126e-07	0.00165869			2.11846e-07	0.00127035			3.91801e-07	0.00223492			4.73806e-07	0.00233128			4.44193e-07	0.00200205			3.48521e-07	0.00151926			2.08657e-07	0.000604117			4.07746e-07	0.0010697			3.57632e-07	0.00057026
3.27307e-07	0.00935314			2.69922e-07	0.00648663			2.80549e-07	0.00337052			4.12321e-07	0.00268674			2.38041e-07	0.00154778			1.97659e-07	0.00118538			3.65563e-07	0.00208556			4.42076e-07	0.0021755			4.14447e-07	0.00186822			3.25181e-07	0.00141766			1.94684e-07	0.000563684			3.80441e-07	0.000998136			3.33683e-07	0.000532092
3.05388e-07	0.00873225			2.51846e-07	0.00605487			2.61761e-07	0.00314552			3.84709e-07	0.00250726			2.221e-07	0.00144428			1.84423e-07	0.00110608			3.41083e-07	0.00194617			4.12472e-07	0.00203011			3.86692e-07	0.00174333			3.03405e-07	0.00132285			1.81646e-07	0.000525955			3.54964e-07	0.000931356			3.11337e-07	0.000496477
2.84937e-07	0.00815224			2.3498e-07	0.00565168			2.44232e-07	0.00293549			3.58947e-07	0.00233975			2.07227e-07	0.00134769			1.72072e-07	0.00103209			3.18241e-07	0.00181608			3.8485e-07	0.00189442			3.60797e-07	0.00162678			2.83087e-07	0.00123437			1.69482e-07	0.000490751			3.31193e-07	0.00086904			2.90488e-07	0.000463245
2.65856e-07	0.00761046			2.19245e-07	0.0052752			2.27876e-07	0.00273945			3.34909e-07	0.00218341			1.9335e-07	0.00125755			1.60549e-07	0.000963038			2.9693e-07	0.00169467			3.59078e-07	0.00176778			3.36635e-07	0.001518			2.64129e-07	0.00115181			1.58132e-07	0.000457902			3.09014e-07	0.00081089			2.71035e-07	0.000432236
2.48052e-07	0.00710443			2.04562e-07	0.00492368			2.12616e-07	0.00255646			3.12481e-07	0.00203749			1.80401e-07	0.00117344			1.49798e-07	0.000898605			2.77045e-07	0.00158136			3.35031e-07	0.00164959			3.14092e-07	0.00141649			2.46441e-07	0.00107476			1.47543e-07	0.000427251			2.8832e-07	0.000756628			2.52884e-07	0.000403302
2.31441e-07	0.00663182			1.90863e-07	0.00459547			1.98378e-07	0.00238567			2.91555e-07	0.0019013			1.68321e-07	0.00109494			1.39766e-07	0.000838478			2.58492e-07	0.00147562			3.12595e-07	0.00153929			2.93058e-07	0.00132176			2.29938e-07	0.00100286			1.37662e-07	0.00039865			2.69012e-07	0.000705995			2.35949e-07	0.000376305
2.15942e-07	0.00619046			1.78082e-07	0.00428904			1.85093e-07	0.00222627			2.72031e-07	0.00177421			1.57049e-07	0.00102169			1.30406e-07	0.000782372			2.41182e-07	0.00137694			2.91662e-07	0.00143636			2.73433e-07	0.00123335			2.1454e-07	0.00093576			1.28443e-07	0.000371964			2.50997e-07	0.000658748			2.20148e-07	0.000351113
2.01481e-07	0.00577829			1.66156e-07	0.00400297			1.72698e-07	0.00207749			2.53814e-07	0.00165559			1.46532e-07	0.000953338			1.21674e-07	0.000730017			2.25031e-07	0.00128485			2.7213e-07	0.0013403			2.55122e-07	0.00115085			2.00173e-07	0.00087315			1.19842e-07	0.000347063			2.34189e-07	0.00061466			2.05406e-07	0.000327608
1.87988e-07	0.00539342			1.55029e-07	0.0037359			1.61133e-07	0.00193864			2.36816e-07	0.00154489			1.36719e-07	0.000889553			1.13525e-07	0.000681163			2.09961e-07	0.00119891			2.53906e-07	0.00125066			2.38037e-07	0.00107387			1.86768e-07	0.000814725			1.11816e-07	0.000323829			2.18506e-07	0.000573522			1.9165e-07	0.000305676
1.75399e-07	0.00503406			1.44647e-07	0.00348659			1.50342e-07	0.00180905			2.20958e-07	0.00144158			1.27563e-07	0.000830031			1.05923e-07	0.000635577			1.959e-07	0.00111871			2.36903e-07	0.001167			2.22096e-07	0.00100203			1.7426e-07	0.000760207			1.04328e-07	0.00030215			2.03873e-07	0.000535136			1.78816e-07	0.000285212
1.63653e-07	0.00469853			1.34961e-07	0.00325386			1.40274e-07	0.00168811			2.06161e-07	0.00134517			1.19021e-07	0.00077449			9.88296e-08	0.000593039			1.82782e-07	0.00104387			2.21038e-07	0.00108893			2.07223e-07	0.000934986			1.62591e-07	0.000709334			9.73418e-08	0.000281921			1.9022e-07	0.000499317			1.66841e-07	0.000266117
1.52694e-07	0.00438526			1.25923e-07	0.00303662			1.30881e-07	0.00157524			1.92355e-07	0.00125521			1.1105e-07	0.000722662			9.22113e-08	0.000553347			1.70541e-07	0.000974033			2.06236e-07	0.00101609			1.93346e-07	0.000872427			1.51702e-07	0.000661864			9.08231e-08	0.000263047			1.77482e-07	0.000465895			1.55668e-07	0.0002483
1.42468e-07	0.00409279			1.1749e-07	0.00283384			1.22116e-07	0.0014699			1.79473e-07	0.00117125			1.03613e-07	0.0006743			8.60362e-08	0.00051631			1.59121e-07	0.000908865			1.92425e-07	0.000948106			1.80398e-07	0.000814051			1.41543e-07	0.000617568			8.4741e-08	0.000245436			1.65596e-07	0.000434709			1.45244e-07	0.000231676
1.32928e-07	0.00381976			1.09622e-07	0.00264457			1.13938e-07	0.0013716			1.67454e-07	0.0010929			9.66748e-08	0.000629173			8.02746e-08	0.000481751			1.48465e-07	0.000848052			1.79539e-07	0.000884671			1.68318e-07	0.000759578			1.32065e-07	0.000576235			7.90661e-08	0.000229003			1.54507e-07	0.000405609			1.35517e-07	0.000216165
1.24026e-07	0.00356487			1.02281e-07	0.00246791			1.06308e-07	0.00127987			1.56241e-07	0.00101978			9.02007e-08	0.000587063			7.48988e-08	0.000449504			1.38523e-07	0.000791306			1.67516e-07	0.000825476			1.57046e-07	0.000708747			1.23221e-07	0.000537667			7.37713e-08	0.000213671			1.4416e-07	0.000378457			1.26442e-07	0.000201692
1.1572e-07	0.00332693			9.54317e-08	0.00230302			9.91889e-08	0.00119426			1.45778e-07	0.000951557			8.41603e-08	0.000547771			6.98831e-08	0.000419415			1.29246e-07	0.000738353			1.56298e-07	0.000770239			1.46529e-07	0.000661316			1.14969e-07	0.000501679			6.88311e-08	0.000199365			1.34506e-07	0.000353122			1.17975e-07	0.000188188
1.07971e-07	0.00310483			8.90409e-08	0.00214913			9.25465e-08	0.00111437			1.36015e-07	0.00088789			7.85243e-08	0.000511107			6.52032e-08	0.000391339			1.20591e-07	0.000688942			1.45831e-07	0.000718695			1.36716e-07	0.000617057			1.0727e-07	0.000468099			6.42217e-08	0.000186017			1.25499e-07	0.000329482			1.10074e-07	0.000175588
1.0074e-07	0.00289751			8.30781e-08	0.00200549			8.63489e-08	0.00103983			1.26907e-07	0.00082848			7.32658e-08	0.000476896			6.08368e-08	0.000365142			1.12515e-07	0.000642835			1.36065e-07	0.000670599			1.27561e-07	0.000575758			1.00086e-07	0.000436765			5.99209e-08	0.000173562			1.17094e-07	0.000307425			1.02703e-07	0.000163831
9.39941e-08	0.002704			7.75146e-08	0.00187144			8.05664e-08	0.000970259			1.18408e-07	0.000773042			6.83594e-08	0.000444974			5.67627e-08	0.000340698			1.0498e-07	0.000599812			1.26953e-07	0.000625719			1.19019e-07	0.000537222			9.33838e-08	0.000407529			5.59082e-08	0.000161941			1.09253e-07	0.000286843			9.58252e-08	0.000152861
8.76996e-08	0.00252338			7.23237e-08	0.00174634			7.51711e-08	0.000905342			1.10479e-07	0.000721311			6.37816e-08	0.000415188			5.29615e-08	0.000317889			9.79502e-08	0.000559667			1.18451e-07	0.000583841			1.11048e-07	0.000501264			8.71302e-08	0.000380248			5.21642e-08	0.000151098			1.01937e-07	0.000267639			8.94081e-08	0.000142626
8.18267e-08	0.00235479			6.74804e-08	0.00162958			7.01371e-08	0.000844765			1.0308e-07	0.00067304			5.95103e-08	0.000387395			4.94148e-08	0.000296608			9.13908e-08	0.000522208			1.10519e-07	0.000544764			1.03612e-07	0.000467711			8.12953e-08	0.000354793			4.86709e-08	0.000140981			9.51102e-08	0.000249721			8.34207e-08	0.000133076
7.6347e-08	0.00219744			6.29615e-08	0.00152062			6.54403e-08	0.000788239			9.61773e-08	0.000627997			5.55251e-08	0.000361462			4.61056e-08	0.00027675			8.52706e-08	0.000487254			1.03118e-07	0.000508301			9.66731e-08	0.000436404			7.58512e-08	0.000331041			4.54116e-08	0.000131541			8.8741e-08	0.000233002			7.78342e-08	0.000124166
7.12342e-08	0.00205059			5.87451e-08	0.00141893			6.10579e-08	0.000735491			8.97366e-08	0.000585966			5.18067e-08	0.000337264			4.30181e-08	0.000258222			7.95603e-08	0.000454639			9.62125e-08	0.000474278			9.01992e-08	0.000407191			7.07717e-08	0.000308879			4.23705e-08	0.000122733			8.27982e-08	0.000217402			7.26219e-08	0.000115852
6.64639e-08	0.00191353			5.48111e-08	0.00132404			5.69691e-08	0.000686272			8.37272e-08	0.000546747			4.83374e-08	0.000314685			4.01373e-08	0.000240934			7.42324e-08	0.000424206			8.97694e-08	0.000442531			8.41588e-08	0.000379933			6.60323e-08	0.000288201			3.95331e-08	0.000114515			7.72535e-08	0.000202846			6.77586e-08	0.000108094
6.2013e-08	0.00178562			5.11406e-08	0.00123548			5.3154e-08	0.000640343			7.81203e-08	0.000510152			4.51004e-08	0.000293618			3.74494e-08	0.000224803			6.92613e-08	0.000395809			8.37578e-08	0.000412908			7.8523e-08	0.000354499			6.16103e-08	0.000268906			3.68857e-08	0.000106847			7.20801e-08	0.000189264			6.32211e-08	0.000100856
5.78602e-08	0.00166624			4.77159e-08	0.00115284			4.95944e-08	0.000597487			7.28888e-08	0.000476005			4.20801e-08	0.000273961			3.49415e-08	0.000209751			6.46231e-08	0.000369313			7.81488e-08	0.000385268			7.32645e-08	0.000330767			5.74845e-08	0.000250903			3.44155e-08	9.96924e-05			6.72531e-08	0.000176592			5.89873e-08	9.41027e-05
5.39855e-08	0.00155483			4.45205e-08	0.00107572			4.62733e-08	0.000557498			6.80077e-08	0.000444142			3.92622e-08	0.000255619			3.26016e-08	0.000195708			6.02954e-08	0.00034459			7.29154e-08	0.000359477			6.83582e-08	0.000308624			5.36349e-08	0.000234104			3.21108e-08	9.30169e-05			6.27493e-08	0.000164768			5.50371e-08	8.78015e-05
5.03702e-08	0.00145086			4.15391e-08	0.00100375			4.31745e-08	0.000520183			6.34534e-08	0.000414412			3.66329e-08	0.000238505			3.04184e-08	0.000182604			5.62576e-08	0.000321521			6.80325e-08	0.000335412			6.37805e-08	0.000287962			5.00431e-08	0.00021843			2.99605e-08	8.67884e-05			5.85472e-08	0.000153736			5.13515e-08	8.19222e-05
4.69971e-08	0.00135383			3.87573e-08	0.000936598			4.02832e-08	0.000485365			5.92041e-08	0.000386671			3.41797e-08	0.000222537			2.83813e-08	0.000170378			5.24902e-08	0.000299996			6.34766e-08	0.000312957			5.95093e-08	0.000268683			4.66919e-08	0.000203806			2.79541e-08	8.09769e-05			5.46265e-08	0.000143442			4.79126e-08	7.64365e-05
4.38498e-08	0.00126328			3.61619e-08	0.000873931			3.75856e-08	0.000452876			5.52394e-08	0.000360786			3.18908e-08	0.000207637			2.64807e-08	0.00015897			4.89751e-08	0.000279912			5.92257e-08	0.000292006			5.55241e-08	0.000250695			4.35651e-08	0.00019016			2.60821e-08	7.55545e-05			5.09683e-08	0.000133838			4.4704e-08	7.13181e-05
4.09133e-08	0.00117878			3.37402e-08	0.000815454			3.50686e-08	0.000422561			5.15402e-08	0.000336633			2.97551e-08	0.000193735			2.47074e-08	0.000148326			4.56954e-08	0.000261172			5.52596e-08	0.000272456			5.18058e-08	0.00023391			4.06477e-08	0.000177428			2.43355e-08	7.04952e-05			4.75551e-08	0.000124876			4.17103e-08	6.65425e-05
3.81735e-08	0.00109993			3.14807e-08	0.000760887			3.27201e-08	0.000394275			4.80887e-08	0.000314097			2.77625e-08	0.000180763			2.30528e-08	0.000138394			4.26353e-08	0.000243686			5.1559e-08	0.000254215			4.83366e-08	0.00021825			3.79256e-08	0.000165548			2.27058e-08	6.57747e-05			4.43705e-08	0.000116514			3.89171e-08	6.20866e-05
3.56171e-08	0.00102635			2.93726e-08	0.000709969			3.0529e-08	0.000367881			4.48683e-08	0.000293069			2.59034e-08	0.00016866			2.1509e-08	0.000129128			3.97802e-08	0.000227371			4.81062e-08	0.000237195			4.50996e-08	0.000203637			3.53858e-08	0.000154464			2.11852e-08	6.13702e-05			4.13991e-08	0.000108713			3.6311e-08	5.79291e-05
3.32319e-08	0.000957681			2.74056e-08	0.000662456			2.84845e-08	0.000343254			4.18636e-08	0.000273448			2.41687e-08	0.000157367			2.00686e-08	0.000120481			3.71162e-08	0.000212148			4.48847e-08	0.000221315			4.20794e-08	0.000190003			3.30162e-08	0.000144121			1.97665e-08	5.72607e-05			3.86267e-08	0.000101433			3.38793e-08	5.405e-05
3.10065e-08	0.000893605			2.55703e-08	0.000618121			2.6577e-08	0.000320274			3.90601e-08	0.000255141			2.25502e-08	0.000146831			1.87247e-08	0.000112414			3.46306e-08	0.000197944			4.18789e-08	0.000206497			3.92615e-08	0.000177281			3.08052e-08	0.000134471			1.84428e-08	5.34263e-05			3.604e-08	9.46412e-05			3.16105e-08	5.04306e-05
2.89301e-08	0.000833813			2.38579e-08	0.000576751			2.47972e-08	0.000298833			3.64444e-08	0.000238059			2.10401e-08	0.000136999			1.74708e-08	0.000104887			3.23115e-08	0.000184691			3.90744e-08	0.000192671			3.66323e-08	0.000165411			2.87422e-08	0.000125467			1.72078e-08	4.98487e-05			3.36265e-08	8.83039e-05			2.94937e-08	4.70536e-05
2.69927e-08	0.000778018			2.22602e-08	0.000538148			2.31366e-08	0.000278826			3.40038e-08	0.00022212			1.96311e-08	0.000127826			1.63008e-08	9.78634e-05			3.01477e-08	0.000172325			3.64577e-08	0.000179771			3.41791e-08	0.000154336			2.68175e-08	0.000117066			1.60554e-08	4.65106e-05			3.13747e-08	8.2391e-05			2.75186e-08	4.39027e-05
2.51851e-08	0.000725954			2.07695e-08	0.000502128			2.15872e-08	0.000260159			3.17267e-08	0.000207249			1.83164e-08	0.000119267			1.52092e-08	9.13104e-05			2.81288e-08	0.000160786			3.40162e-08	0.000167734			3.18902e-08	0.000144002			2.50216e-08	0.000109227			1.49802e-08	4.33961e-05			2.92736e-08	7.68739e-05			2.56757e-08	4.09628e-05
2.34985e-08	0.000677372			1.93787e-08	0.000468518			2.01416e-08	0.000242741			2.96021e-08	0.000193373			1.70898e-08	0.000111281			1.41907e-08	8.51962e-05			2.62451e-08	0.000150021			3.17383e-08	0.000156503			2.97546e-08	0.00013436			2.33459e-08	0.000101913			1.39771e-08	4.04901e-05			2.73132e-08	7.17263e-05			2.39563e-08	3.82197e-05
[truncated: 19 more columns]

## Sheet: Fig. 2b
Sample Information	Sample Information			Sample Information	Sample Information			Sample Information	Sample Information			Sample Information	Sample Information
Merge-Set Name:	PHD2+WT-HIF1a Binding 1 (#02)			Merge-Set Name:	PHD2+T528M-HIF2a Binding 1 (#06)			Merge-Set Name:	PHD2+DeltaG537-HIF2a Binding 1 (#10)			Merge-Set Name:	PHD2+WT-HIF2a Binding 1 (#13)
Date of Measurement:	2021-04-05 12:19:10.378 → 2021-04-05 13:46:54.769			Date of Measurement:	2021-04-05 14:25:18.247 → 2021-04-05 15:18:54.36			Date of Measurement:	2021-04-05 15:30:17.245 → 2021-04-05 18:03:32.926			Date of Measurement:	2021-04-05 18:14:39.344 → 2021-04-05 19:03:36.121
Capillary Type:	Unspecified container/capillary type			Capillary Type:	Unspecified container/capillary type			Capillary Type:	Unspecified container/capillary type			Capillary Type:	Unspecified container/capillary type
Target:	WT-PHD2(181-426)			Target:	WT-PHD2(181-426)			Target:	WT-PHD2(181-426)			Target:	WT-PHD2(181-426)
TargetConcentration:	2.5e-08			TargetConcentration:	2.5e-08			TargetConcentration:	2.5e-08			TargetConcentration:	2.5e-08
Ligand:	WT-HIF1a-CODD			Ligand:	T528M-HIF2a-CODD			Ligand:	DeltaG537-HIF2a-CODD			Ligand:	WT-HIF2a-CODD
Measurement Settings	Measurement Settings			Measurement Settings	Measurement Settings			Measurement Settings	Measurement Settings			Measurement Settings	Measurement Settings
MST-Power:	Medium			MST-Power:	Medium			MST-Power:	Medium			MST-Power:	Medium
Excitation-Power:	20			Excitation-Power:	20			Excitation-Power:	20			Excitation-Power:	20
Excitation type:	Nano - RED			Excitation type:	Nano - RED			Excitation type:	Nano - RED			Excitation type:	Nano - RED
Thermostat Setpoint:	(disabled)			Thermostat Setpoint:	(disabled)			Thermostat Setpoint:	(disabled)			Thermostat Setpoint:	(disabled)
Analysis Settings	Analysis Settings			Analysis Settings	Analysis Settings			Analysis Settings	Analysis Settings			Analysis Settings	Analysis Settings
Type of Analysis:	MST			Type of Analysis:	MST			Type of Analysis:	MST			Type of Analysis:	MST
Evaluation strategy:	Manual			Evaluation strategy:	Manual			Evaluation strategy:	Manual			Evaluation strategy:	Manual
Cold Region Start:	-1			Cold Region Start:	-1			Cold Region Start:	-1			Cold Region Start:	-1
Cold Region End:	0			Cold Region End:	0			Cold Region End:	0			Cold Region End:	0
Hot Region Start:	19			Hot Region Start:	19			Hot Region Start:	19			Hot Region Start:	19
Hot Region End:	20			Hot Region End:	20			Hot Region End:	20			Hot Region End:	20
Fit Results (Kd)	Fit Results (Kd)			Fit Results (Kd)	Fit Results (Kd)			Fit Results (Kd)	Fit Results (Kd)			Fit Results (Kd)	Fit Results (Kd)
Fit Model:	Kd			Fit Model:	Kd			Fit Model:	Kd			Fit Model:	Kd
Bound	882.836			Bound	872.714			Bound	875.763			Bound	869.6
Unbound	916.774			Unbound	913.986			Unbound	911.907			Unbound	912.131
Kd	1.30467e-05			Kd	2.25066e-05			Kd	1.32866e-05			Kd	3.31652e-05
TargetConc	00:00:00.002000			TargetConc	00:00:00.002000			TargetConc	00:00:00.002000			TargetConc	00:00:00.002000
Standard Deviation:	0.989169			Standard Deviation:	1.03318			Standard Deviation:	1.35804			Standard Deviation:	0.862055
Kd Confidence:	1.16624e-06			Kd Confidence:	1.79406e-06			Kd Confidence:	1.52524e-06			Kd Confidence:	2.23543e-06
Dose Response Curve	Dose Response Curve	Dose Response Curve		Dose Response Curve	Dose Response Curve	Dose Response Curve		Dose Response Curve	Dose Response Curve	Dose Response Curve		Dose Response Curve	Dose Response Curve	Dose Response Curve
Dose (M)	Response (Fraction Bound)	Err-Values		Dose (M)	Response (Fraction Bound)	Err-Values		Dose (M)	Response (Fraction Bound)	Err-Values		Dose (M)	Response (Fraction Bound)	Err-Values
2.44141e-08	-0.0101787	0.030044		2.42615e-08	-0.0100375	0.0427191		2.68555e-08	-0.0153864	0.0154285		2.34985e-08	-0.0266345	0.0483187
4.88281e-08	-0.0173627	0.011843		4.85229e-08	-0.0225721	0.00639779		5.37109e-08	-0.0239985	0.0296115		4.69971e-08	-0.0262646	0.0172861
9.76563e-08	0.000140068	0.0109398		9.70459e-08	0.0100324	0.00852726		1.07422e-07	0.0155795	0.0175902		9.39941e-08	0.0168401	0.0209959
1.95313e-07	0.00227284	0.0129814		1.94092e-07	-0.0132238	0.00729175		2.14844e-07	0.00033706	0.0221013		1.87988e-07	-0.00899881	0.0261175
3.90625e-07	0.0343322	0.0100128		3.88184e-07	0.0213431	0.00759035		4.29688e-07	0.0296744	0.0360914		3.75977e-07	0.00453628	0.0203634
7.8125e-07	0.0765548	0.00414623		7.76367e-07	0.0485734	0.0234131		8.59375e-07	0.0931919	0.00866299		7.51953e-07	0.0394455	0.0241502
1.5625e-06	0.130386	0.0151973		1.55273e-06	0.064696	0.00731072		1.71875e-06	0.117656	0.0277276		1.50391e-06	0.0569846	0.0130149
3.125e-06	0.202921	0.0153499		3.10547e-06	0.148146	0.0119115		3.4375e-06	0.222427	0.0103754		3.00781e-06	0.106716	0.0170278
6.25e-06	0.315333	0.0394145		6.21094e-06	0.235165	0.0101682		6.875e-06	0.361848	0.0263708		6.01562e-06	0.179415	0.0141572
1.25e-05	0.542833	0.0675219		1.24219e-05	0.368791	0.0168363		1.375e-05	0.540769	0.0156649		1.20312e-05	0.270576	0.0118271
2.5e-05	0.617544	0.0214971		2.48438e-05	0.504052	0.0211666		2.75e-05	0.651577	0.00666205		2.40625e-05	0.393051	0.0411348
5e-05	0.7621	0.0190707		4.96875e-05	0.68855	0.00956501		5.5e-05	0.756664	0.00949668		4.8125e-05	0.606452	0.106967
0.0001	0.858994	0.0161964		9.9375e-05	0.803153	0.0239348		0.00011	0.835945	0.0187851		9.625e-05	0.729904	0.0248732
0.0002	0.927841	0.0117996		0.00019875	0.86063	0.022284		0.00022	0.927611	0.0347903		0.0001925	0.838229	0.0184662
0.0004	0.969566	0.0385741		0.0003975	0.932353	0.044689		0.00044	0.973721	0.027102		0.000385	0.923129	0.0103863
0.0008	1.03794	0.0301988		0.000795	1.02905	0.0396453		0.00088	1.07349	0.0278535		0.00077	0.974951	0.00923587
Dose Response Fit				Dose Response Fit				Dose Response Fit				Dose Response Fit
Dose (M)	Response Fit (Fraction Bound)			Dose (M)	Response Fit (Fraction Bound)			Dose (M)	Response Fit (Fraction Bound)			Dose (M)	Response Fit (Fraction Bound)
0.000746426	0.982821			0.000741761	0.970551			0.000821069	0.984075			0.000718435	0.955873
0.00069644	0.98161			0.000692088	0.968503			0.000766084	0.982952			0.000670324	0.952855
0.000649802	0.980316			0.000645741	0.966319			0.000714782	0.98175			0.000625434	0.949641
0.000606287	0.978933			0.000602497	0.963988			0.000666915	0.980466			0.000583551	0.946221
0.000565685	0.977455			0.00056215	0.961503			0.000622254	0.979093			0.000544472	0.942582
0.000527803	0.975876			0.000524504	0.958854			0.000580583	0.977626			0.000508011	0.938714
0.000492458	0.974189			0.00048938	0.95603			0.000541704	0.976059			0.000473991	0.934603
0.000459479	0.972388			0.000456608	0.953022			0.000505427	0.974384			0.000442249	0.930236
0.000428709	0.970465			0.00042603	0.94982			0.00047158	0.972596			0.000412633	0.925601
0.0004	0.968412			0.0003975	0.946411			0.00044	0.970687			0.000385	0.920685
0.000373213	0.966221			0.000370881	0.942784			0.000410535	0.968649			0.000359218	0.915473
0.00034822	0.963884			0.000346044	0.938928			0.000383042	0.966474			0.000335162	0.909952
0.000324901	0.961392			0.00032287	0.93483			0.000357391	0.964154			0.000312717	0.904108
0.000303143	0.958735			0.000301249	0.930478			0.000333458	0.961679			0.000291775	0.897928
0.000282843	0.955903			0.000281075	0.925857			0.000311127	0.959041			0.000272236	0.891397
0.000263902	0.952887			0.000262252	0.920956			0.000290292	0.95623			0.000254005	0.884502
0.000246229	0.949676			0.00024469	0.91576			0.000270852	0.953235			0.000236995	0.877229
0.00022974	0.946257			0.000228304	0.910256			0.000252714	0.950046			0.000221124	0.869566
0.000214355	0.942621			0.000213015	0.90443			0.00023579	0.946651			0.000206316	0.8615
0.0002	0.938755			0.00019875	0.898268			0.00022	0.94304			0.0001925	0.85302
0.000186607	0.934646			0.00018544	0.891756			0.000205267	0.9392			0.000179609	0.844114
0.00017411	0.930281			0.000173022	0.884881			0.000191521	0.935119			0.000167581	0.834773
0.00016245	0.925649			0.000161435	0.877628			0.000178696	0.930784			0.000156359	0.824989
0.000151572	0.920735			0.000150624	0.869986			0.000166729	0.926182			0.000145888	0.814753
0.000141421	0.915525			0.000140537	0.861942			0.000155563	0.9213			0.000136118	0.804062
0.000131951	0.910007			0.000131126	0.853484			0.000145146	0.916125			0.000127003	0.792909
0.000123114	0.904166			0.000122345	0.8446			0.000135426	0.910642			0.000118498	0.781295
0.00011487	0.897988			0.000114152	0.835283			0.000126357	0.904838			0.000110562	0.769219
0.000107177	0.89146			0.000106507	0.825522			0.000117895	0.898699			0.000103158	0.756683
0.0001	0.884568			9.9375e-05	0.81531			0.00011	0.89221			9.625e-05	0.743694
9.33033e-05	0.877298			9.27202e-05	0.804642			0.000102634	0.885359			8.98044e-05	0.730258
8.70551e-05	0.869637			8.6511e-05	0.793513			9.57606e-05	0.878133			8.37905e-05	0.716386
8.12252e-05	0.861574			8.07176e-05	0.781923			8.93478e-05	0.870517			7.81793e-05	0.702092
7.57858e-05	0.853096			7.53122e-05	0.76987			8.33644e-05	0.862499			7.29439e-05	0.687392
7.07107e-05	0.844193			7.02687e-05	0.757358			7.77817e-05	0.854069			6.8059e-05	0.672305
6.59754e-05	0.834854			6.5563e-05	0.744392			7.25729e-05	0.845214			6.35013e-05	0.656853
6.15572e-05	0.825072			6.11725e-05	0.730978			6.77129e-05	0.835924			5.92488e-05	0.641062
5.74349e-05	0.814839			5.70759e-05	0.717128			6.31784e-05	0.826192			5.52811e-05	0.624959
5.35887e-05	0.804148			5.32537e-05	0.702855			5.89475e-05	0.81601			5.15791e-05	0.608574
5e-05	0.792998			4.96875e-05	0.688175			5.5e-05	0.805371			4.8125e-05	0.591941
4.66516e-05	0.781385			4.63601e-05	0.673106			5.13168e-05	0.794272			4.49022e-05	0.575094
4.35275e-05	0.769309			4.32555e-05	0.657672			4.78803e-05	0.782711			4.18952e-05	0.558072
4.06126e-05	0.756775			4.03588e-05	0.641896			4.46739e-05	0.770688			3.90896e-05	0.540911
3.78929e-05	0.743786			3.76561e-05	0.625807			4.16822e-05	0.758205			3.64719e-05	0.523653
3.53553e-05	0.73035			3.51344e-05	0.609435			3.88909e-05	0.745266			3.40295e-05	0.506339
3.29877e-05	0.716478			3.27815e-05	0.592813			3.62865e-05	0.73188			3.17507e-05	0.489009
3.07786e-05	0.702183			3.05862e-05	0.575975			3.38565e-05	0.718057			2.96244e-05	0.471706
2.87175e-05	0.687481			2.8538e-05	0.558959			3.15892e-05	0.703809			2.76406e-05	0.45447
2.67943e-05	0.672393			2.66269e-05	0.541803			2.94738e-05	0.689152			2.57895e-05	0.437343
2.5e-05	0.656939			2.48438e-05	0.524548			2.75e-05	0.674106			2.40625e-05	0.420363
2.33258e-05	0.641145			2.318e-05	0.507234			2.56584e-05	0.658692			2.24511e-05	0.403571
2.17638e-05	0.625039			2.16277e-05	0.489902			2.39401e-05	0.642935			2.09476e-05	0.387001
2.03063e-05	0.608651			2.01794e-05	0.472595			2.23369e-05	0.626863			1.95448e-05	0.370689
1.89465e-05	0.592015			1.8828e-05	0.455353			2.08411e-05	0.610505			1.8236e-05	0.354666
1.76777e-05	0.575164			1.75672e-05	0.438218			1.94454e-05	0.593895			1.70148e-05	0.338963
1.64938e-05	0.558137			1.63908e-05	0.421228			1.81432e-05	0.577067			1.58753e-05	0.323607
1.53893e-05	0.540972			1.52931e-05	0.404424			1.69282e-05	0.560058			1.48122e-05	0.308622
1.43587e-05	0.52371			1.4269e-05	0.38784			1.57946e-05	0.542907			1.38203e-05	0.294029
1.33972e-05	0.50639			1.33134e-05	0.371513			1.47369e-05	0.525653			1.28948e-05	0.279847
1.25e-05	0.489055			1.24219e-05	0.355474			1.375e-05	0.508338			1.20312e-05	0.266091
1.16629e-05	0.471747			1.159e-05	0.339753			1.28292e-05	0.491003			1.12256e-05	0.252774
1.08819e-05	0.454506			1.08139e-05	0.324377			1.19701e-05	0.47369			1.04738e-05	0.239906
1.01532e-05	0.437374			1.00897e-05	0.309371			1.11685e-05	0.456439			9.77241e-06	0.227494
9.47323e-06	0.420389			9.41402e-06	0.294757			1.04206e-05	0.439293			9.11798e-06	0.215541
8.83883e-06	0.403592			8.78359e-06	0.280553			9.72272e-06	0.42229			8.50738e-06	0.204051
8.24692e-06	0.387017			8.19538e-06	0.266774			9.07162e-06	0.40547			7.93766e-06	0.193023
7.69465e-06	0.3707			7.64656e-06	0.253434			8.46412e-06	0.388868			7.4061e-06	0.182454
7.17936e-06	0.354673			7.13449e-06	0.240542			7.8973e-06	0.372521			6.91014e-06	0.17234
6.69858e-06	0.338966			6.65672e-06	0.228106			7.36844e-06	0.35646			6.44739e-06	0.162675
6.25e-06	0.323606			6.21094e-06	0.216129			6.875e-06	0.340716			6.01562e-06	0.153452
5.83146e-06	0.308617			5.79501e-06	0.204615			6.4146e-06	0.325316			5.61278e-06	0.144662
5.44094e-06	0.294021			5.40694e-06	0.193563			5.98504e-06	0.310284			5.23691e-06	0.136294
5.07658e-06	0.279836			5.04485e-06	0.182971			5.58424e-06	0.295643			4.88621e-06	0.128337
4.73661e-06	0.266077			4.70701e-06	0.172834			5.21028e-06	0.28141			4.55899e-06	0.12078
4.41942e-06	0.252758			4.3918e-06	0.163147			4.86136e-06	0.267603			4.25369e-06	0.11361
4.12346e-06	0.239887			4.09769e-06	0.153901			4.53581e-06	0.254234			3.96883e-06	0.106814
3.84733e-06	0.227473			3.82328e-06	0.145089			4.23206e-06	0.241313			3.70305e-06	0.100379
3.58968e-06	0.215519			3.56725e-06	0.1367			3.94865e-06	0.228847			3.45507e-06	0.0942904
3.34929e-06	0.204027			3.32836e-06	0.128723			3.68422e-06	0.216841			3.22369e-06	0.0885347
3.125e-06	0.192998			3.10547e-06	0.121146			3.4375e-06	0.205298			3.00781e-06	0.0830982
2.91573e-06	0.182428			2.8975e-06	0.113957			3.2073e-06	0.194216			2.80639e-06	0.0779669
2.72047e-06	0.172314			2.70347e-06	0.107143			2.99252e-06	0.183595			2.61845e-06	0.0731273
2.53829e-06	0.162649			2.52242e-06	0.10069			2.79212e-06	0.17343			2.4431e-06	0.0685657
2.36831e-06	0.153426			2.35351e-06	0.0945839			2.60514e-06	0.163715			2.2795e-06	0.064269
2.20971e-06	0.144635			2.1959e-06	0.0888119			2.43068e-06	0.154442			2.12684e-06	0.0602241
2.06173e-06	0.136268			2.04885e-06	0.0833598			2.2679e-06	0.145604			1.98442e-06	0.0564185
1.92366e-06	0.128311			1.91164e-06	0.0782136			2.11603e-06	0.137189			1.85153e-06	0.0528398
1.79484e-06	0.120755			1.78362e-06	0.0733598			1.97433e-06	0.129187			1.72753e-06	0.0494762
1.67465e-06	0.113585			1.66418e-06	0.0687847			1.84211e-06	0.121586			1.61185e-06	0.0463163
1.5625e-06	0.10679			1.55273e-06	0.0644751			1.71875e-06	0.114374			1.50391e-06	0.043349
1.45786e-06	0.100355			1.44875e-06	0.060418			1.60365e-06	0.107537			1.40319e-06	0.0405637
1.36024e-06	0.0942671			1.35173e-06	0.0566008			1.49626e-06	0.101062			1.30923e-06	0.0379503
1.26914e-06	0.0885122			1.26121e-06	0.0530111			1.39606e-06	0.0949357			1.22155e-06	0.0354991
1.18415e-06	0.0830765			1.17675e-06	0.0496372			1.30257e-06	0.089144			1.13975e-06	0.0332007
1.10485e-06	0.077946			1.09795e-06	0.0464674			1.21534e-06	0.083673			1.06342e-06	0.0310463
1.03087e-06	0.0731072			1.02442e-06	0.0434908			1.13395e-06	0.0785089			9.92208e-07	0.0290275
9.61832e-07	0.0685465			9.5582e-07	0.0406968			1.05801e-06	0.0736379			9.25763e-07	0.0271363
8.97421e-07	0.0642505			8.91812e-07	0.0380751			9.87163e-07	0.0690465			8.63767e-07	0.0253652
8.37323e-07	0.0602065			8.3209e-07	0.035616			9.21055e-07	0.0647215			8.05923e-07	0.0237068
7.8125e-07	0.0564017			7.76367e-07	0.0333103			8.59375e-07	0.0606497			7.51953e-07	0.0221544
7.28932e-07	0.0528238			7.24376e-07	0.031149			8.01825e-07	0.0568186			7.01597e-07	0.0207014
6.80118e-07	0.049461			6.75867e-07	0.0291238			7.48129e-07	0.0532157			6.54613e-07	0.0193419
6.34572e-07	0.0463018			6.30606e-07	0.0272265			6.98029e-07	0.0498293			6.10776e-07	0.01807
5.92077e-07	0.0433353			5.88376e-07	0.0254496			6.51284e-07	0.0466478			5.69874e-07	0.0168804
5.52427e-07	0.0405507			5.48975e-07	0.0237858			6.0767e-07	0.0436601			5.31711e-07	0.0157677
5.15433e-07	0.037938			5.12211e-07	0.0222283			5.66976e-07	0.0408555			4.96104e-07	0.0147274
4.80916e-07	0.0354874			4.7791e-07	0.0207706			5.29007e-07	0.038224			4.62881e-07	0.0137547
4.4871e-07	0.0331897			4.45906e-07	0.0194066			4.93581e-07	0.0357556			4.31884e-07	0.0128454
4.18662e-07	0.0310359			4.16045e-07	0.0181306			4.60528e-07	0.0334411			4.02962e-07	0.0119955
3.90625e-07	0.0290177			3.88184e-07	0.0169369			4.29688e-07	0.0312715			3.75977e-07	0.0112012
3.64466e-07	0.0271271			3.62188e-07	0.0158207			4.00913e-07	0.0292385			3.50799e-07	0.0104589
3.40059e-07	0.0253565			3.37933e-07	0.0147768			3.74065e-07	0.0273339			3.27307e-07	0.00976533
3.17286e-07	0.0236986			3.15303e-07	0.0138009			3.49015e-07	0.0255501			3.05388e-07	0.00911733
2.96038e-07	0.0221466			2.94188e-07	0.0128886			3.25642e-07	0.0238799			2.84937e-07	0.00851196
2.76214e-07	0.0206942			2.74487e-07	0.0120359			3.03835e-07	0.0223164			2.65856e-07	0.00794647
2.57716e-07	0.0193351			2.56106e-07	0.0112389			2.83488e-07	0.020853			2.48052e-07	0.00741826
2.40458e-07	0.0180636			2.38955e-07	0.0104942			2.64504e-07	0.0194837			2.31441e-07	0.00692492
2.24355e-07	0.0168743			2.22953e-07	0.00979828			2.46791e-07	0.0182026			2.15942e-07	0.00646418
2.09331e-07	0.0157621			2.08022e-07	0.00914812			2.30264e-07	0.0170044			2.01481e-07	0.0060339
1.95312e-07	0.0147221			1.94092e-07	0.00854072			2.14844e-07	0.0158837			1.87988e-07	0.0056321
1.82233e-07	0.0137497			1.81094e-07	0.00797333			2.00456e-07	0.0148357			1.75399e-07	0.00525692
1.70029e-07	0.0128407			1.68967e-07	0.00744335			1.87032e-07	0.013856			1.63653e-07	0.0049066
1.58643e-07	0.0119911			1.57652e-07	0.00694835			1.74507e-07	0.0129401			1.52694e-07	0.00457953
1.48019e-07	0.0111971			1.47094e-07	0.00648606			1.62821e-07	0.012084			1.42468e-07	0.00427416
1.38107e-07	0.0104551			1.37244e-07	0.00605433			1.51917e-07	0.0112839			1.32928e-07	0.00398907
1.28858e-07	0.00976175			1.28053e-07	0.00565118			1.41744e-07	0.0105362			1.24026e-07	0.00372293
1.20229e-07	0.00911398			1.19478e-07	0.00527473			1.32252e-07	0.00983751			1.1572e-07	0.00347448
1.12178e-07	0.00850883			1.11476e-07	0.00492323			1.23395e-07	0.00918476			1.07971e-07	0.00324256
1.04665e-07	0.00794354			1.04011e-07	0.00459505			1.15132e-07	0.00857495			1.0074e-07	0.00302607
9.76562e-08	0.00741552			9.70459e-08	0.00428865			1.07422e-07	0.0080053			9.39941e-08	0.002824
9.11165e-08	0.00692235			9.0547e-08	0.0040026			1.00228e-07	0.00747321			8.76996e-08	0.00263538
8.50147e-08	0.00646178			8.44834e-08	0.00373556			9.35162e-08	0.00697623			8.18267e-08	0.00245933
7.93215e-08	0.00603165			7.88258e-08	0.00348627			8.72537e-08	0.00651209			7.6347e-08	0.00229501
7.40096e-08	0.00563			7.3547e-08	0.00325357			8.14106e-08	0.00607864			7.12342e-08	0.00214165
6.90534e-08	0.00525496			6.86218e-08	0.00303635			7.59587e-08	0.00567388			6.64639e-08	0.00199852
6.44291e-08	0.00490477			6.40264e-08	0.00283359			7.0872e-08	0.00529593			6.2013e-08	0.00186493
6.01145e-08	0.00457781			5.97388e-08	0.00264433			6.61259e-08	0.00494302			5.78602e-08	0.00174026
5.60888e-08	0.00427256			5.57382e-08	0.00246769			6.16977e-08	0.00461353			5.39855e-08	0.00162391
5.23327e-08	0.00398758			5.20056e-08	0.00230281			5.7566e-08	0.0043059			5.03702e-08	0.00151533
4.88281e-08	0.00372153			4.85229e-08	0.00214893			5.37109e-08	0.0040187			4.69971e-08	0.00141399
4.55583e-08	0.00347318			4.52735e-08	0.00200531			5.01141e-08	0.00375059			4.38498e-08	0.00131943
4.25074e-08	0.00324134			4.22417e-08	0.00187127			4.67581e-08	0.0035003			4.09133e-08	0.00123118
3.96608e-08	0.00302493			3.94129e-08	0.00174618			4.36268e-08	0.00326666			3.81735e-08	0.00114882
3.70048e-08	0.00282293			3.67735e-08	0.00162943			4.07053e-08	0.00304857			3.56171e-08	0.00107197
3.45267e-08	0.00263439			3.43109e-08	0.00152048			3.79794e-08	0.002845			3.32319e-08	0.00100026
3.22145e-08	0.0024584			3.20132e-08	0.0014188			3.5436e-08	0.00265498			3.10065e-08	0.000933337
3.00572e-08	0.00229415			2.98694e-08	0.00132391			3.3063e-08	0.00247762			2.89301e-08	0.000870888
2.80444e-08	0.00214084			2.78691e-08	0.00123537			3.08488e-08	0.00231209			2.69927e-08	0.000812615
2.61663e-08	0.00199776			2.60028e-08	0.00115273			2.8783e-08	0.00215759			2.51851e-08	0.000758238
2.44141e-08	0.00186423			2.42615e-08	0.00107562			2.68555e-08	0.00201339			2.34985e-08	0.000707497

## Sheet: Fig. 5f
HIF2a-CODD			HIF1a-CODD Chain A			HIF1a-CODD Chain B
Aligned Position	B-Factor Modified Z-Score		Aligned Position	B-Factor Modified Z-Score		Aligned Position	B-Factor Modified Z-Score
1	3.70683		2	5.64055		2	3.08487
2	2.21157		3	2.76557		3	1.19706
3	0.979709		4	-0.0445239		4	-0.595349
4	-0.061031		5	-0.18064		5	0.533015
5	-0.31158		6	-0.830689		6	-0.424886
6	-0.636008		7	-0.464321		7	-0.572451
7	-0.83998		8	-1.11055		8	-0.540648
8	-1.00701		9	-0.810336		9	-0.688213
9	-0.888162		10	-0.774717		10	-0.277321
10	-1.11462		11	-0.754363		11	0.225164
11	-0.0273034		12	1.31664		12	1.61304
12	1.74742		13	3.04162		13	3.19046
13	4.25129		14	2.96021		14	3.62298
14	5.95213		16	3.04289		16	3.63443
15	5.52492		17	1.10674		17	1.42349
16	5.6004		18	-0.0267144		18	1.16526
17	1.72654		19	-0.174279		19	1.53544
18	0.35655		20	1.37388		20	1.2543
19	0.371004
20	-0.0080304

## Sheet: Fig. 6a
Sample	Firefly(RLU)/Renilla(RLU) (Normalized To WT Mean)
	Exp 1	Exp 2	Exp 3	Exp 4	Exp 5	Mean	Standard Error
Empty Vector	0.471736	0.60003	0.195312	0.372388	0.264252	0.380744	0.0722465
HIF2a-WT	1.09503	1.34853	0.500325	1.33851	0.717604	1	0.169487
HIF2a-M535T	1.41237	1.39376	0.516784	1.44362	0.976168	1.14854	0.179672
HIF2a-G537R	1.29743	1.63863	0.760552	1.66778	0.917021	1.25628	0.184127
HIF2a-P534R	1.1133	1.54748	1.10232	1.42546	0.861688	1.21005	0.123001
HIF2a-Y532H	1.505	1.63573	0.825622	1.67312	0.940164	1.31593	0.179889
HIF2a-D539N	2.16553	1.67932	1.62489	2.56869	1.2135	1.85039	0.234628
HIF2a-A530V	2.03315	1.3534	1.89712	3.05408	1.56127	1.97981	0.294219
HIF2a-P531A	2.69633	2.50769	2.21127	4.18152	1.7617	2.67171	0.409094
HIF2a-Y532C	1.57889	1.68677	2.03893	3.00423	1.35077	1.93192	0.290152

## Sheet: Fig. 6b
Sample	Firefly(RLU)/Renilla(RLU) (Normalized to WT Mean)
	Exp 1	Exp 2	Exp3	Mean	Standard Error
Empty Vector	0.320342	0.762384	0.393568	0.4921	0.136787
HIF2a-WT	0.688119	1.44946	0.862406	1	0.230297
HIF2a-P405A	0.652105	1.37437	0.77034	0.932277	0.22367
HIF2a-P531A	2.00299	3.78248	2.06943	2.61831	0.58241
HIF2a-P405A/P531A	1.59396	4.62736	2.49339	2.90491	0.89952

## Sheet: Fig. S2
Sample Information	Sample Information			Sample Information	Sample Information			Sample Information	Sample Information			Sample Information	Sample Information			Sample Information	Sample Information			Sample Information	Sample Information			Sample Information	Sample Information			Sample Information	Sample Information			Sample Information	Sample Information			Sample Information	Sample Information			Sample Information	Sample Information			Sample Information	Sample Information			Sample Information	Sample Information
Merge-Set Name:	WT-HIF2a			Merge-Set Name:	F540L			Merge-Set Name:	M535I			Merge-Set Name:	G537R			Merge-Set Name:	M535T			Merge-Set Name:	G537W			Merge-Set Name:	P534L			Merge-Set Name:	I533V			Merge-Set Name:	Y532H			Merge-Set Name:	P534R			Merge-Set Name:	P531L			Merge-Set Name:	P531S			Merge-Set Name:	P531A
Date of Measurement:	2021-03-26 13:11:43.826 → 2021-03-26 14:00:49.323			Date of Measurement:	2021-03-26 18:48:14.611 → 2021-03-26 19:40:09.047			Date of Measurement:	2021-03-26 21:29:08.455 → 2021-03-26 22:21:45.558			Date of Measurement:	2021-03-27 16:22:53.096 → 2021-03-27 17:13:55.152			Date of Measurement:	2021-05-10 16:48:50.392 → 2021-05-10 17:40:58.769			Date of Measurement:	2021-05-12 16:06:02.891 → 2021-05-12 17:06:40.295			Date of Measurement:	2021-05-12 17:16:59.812 → 2021-05-12 18:16:28.594			Date of Measurement:	2021-05-12 19:32:56.905 → 2021-05-12 20:23:44.397			Date of Measurement:	2021-05-13 17:38:29.404 → 2021-05-13 18:28:55.393			Date of Measurement:	2021-05-13 18:42:36.223 → 2021-05-13 19:57:44.28			Date of Measurement:	2021-05-10 15:39:10.826 → 2021-05-10 16:30:22.182			Date of Measurement:	2021-05-10 17:52:26.68 → 2021-05-10 18:41:57.129			Date of Measurement:	2021-03-27 17:53:59.712 → 2021-03-27 18:45:21.648
Capillary Type:	Unspecified container/capillary type			Capillary Type:	Unspecified container/capillary type			Capillary Type:	Unspecified container/capillary type			Capillary Type:	Unspecified container/capillary type			Capillary Type:	Unspecified container/capillary type			Capillary Type:	Unspecified container/capillary type			Capillary Type:	Unspecified container/capillary type			Capillary Type:	Unspecified container/capillary type			Capillary Type:	Unspecified container/capillary type			Capillary Type:	Unspecified container/capillary type			Capillary Type:	Unspecified container/capillary type			Capillary Type:	Unspecified container/capillary type			Capillary Type:	Unspecified container/capillary type
Target:	WT-PHD2(181-426)			Target:	WT-PHD2(181-426)			Target:	WT-PHD2(181-426)			Target:	WT-PHD2(181-426)			Target:	WT-PHD2(181-426)			Target:	WT-PHD2(181-426)			Target:	WT-PHD2(181-426)			Target:	WT-PHD2(181-426)			Target:	WT-PHD2(181-426)			Target:	WT-PHD2(181-426)			Target:	WT-PHD2(181-426)			Target:	WT-PHD2(181-426)			Target:	WT-PHD2(181-426)
TargetConcentration:	2.5e-08			TargetConcentration:	2.5e-08			TargetConcentration:	2.5e-08			TargetConcentration:	2.5e-08			TargetConcentration:	2.5e-08			TargetConcentration:	2.5e-08			TargetConcentration:	2.5e-08			TargetConcentration:	2.5e-08			TargetConcentration:	2.5e-08			TargetConcentration:	2.5e-08			TargetConcentration:	2.5e-08			TargetConcentration:	2.5e-08			TargetConcentration:	2.5e-08
Ligand:	WT2a-CODD			Ligand:	F540L-2a-CODD			Ligand:	M535I-2a-CODD			Ligand:	G537R-2a-CODD			Ligand:	M535THIF2a-CODD			Ligand:	G537W-HIF2a-CODD			Ligand:	P534L-HIF2a-CODD			Ligand:	I533V-HIF2a-CODD			Ligand:	Y532H-HIF2a-CODD			Ligand:	P534R-HIF2a-CODD			Ligand:	P531L-HIF2a-CODD			Ligand:	P531S-HIF2a-CODD			Ligand:	P531A-2a-CODD
Measurement Settings	Measurement Settings			Measurement Settings	Measurement Settings			Measurement Settings	Measurement Settings			Measurement Settings	Measurement Settings			Measurement Settings	Measurement Settings			Measurement Settings	Measurement Settings			Measurement Settings	Measurement Settings			Measurement Settings	Measurement Settings			Measurement Settings	Measurement Settings			Measurement Settings	Measurement Settings			Measurement Settings	Measurement Settings			Measurement Settings	Measurement Settings			Measurement Settings	Measurement Settings
MST-Power:	Medium			MST-Power:	Medium			MST-Power:	Medium			MST-Power:	Medium			MST-Power:	Medium			MST-Power:	Medium			MST-Power:	Medium			MST-Power:	Medium			MST-Power:	Medium			MST-Power:	Medium			MST-Power:	Medium			MST-Power:	Medium			MST-Power:	Medium
Excitation-Power:	20			Excitation-Power:	20			Excitation-Power:	20			Excitation-Power:	20			Excitation-Power:	20			Excitation-Power:	20			Excitation-Power:	20			Excitation-Power:	20			Excitation-Power:	20			Excitation-Power:	20			Excitation-Power:	20			Excitation-Power:	20			Excitation-Power:	20
Excitation type:	Nano - RED			Excitation type:	Nano - RED			Excitation type:	Nano - RED			Excitation type:	Nano - RED			Excitation type:	Nano - RED			Excitation type:	Nano - RED			Excitation type:	Nano - RED			Excitation type:	Nano - RED			Excitation type:	Nano - RED			Excitation type:	Nano - RED			Excitation type:	Nano - RED			Excitation type:	Nano - RED			Excitation type:	Nano - RED
Thermostat Setpoint:	(disabled)			Thermostat Setpoint:	(disabled)			Thermostat Setpoint:	(disabled)			Thermostat Setpoint:	(disabled)			Thermostat Setpoint:	(disabled)			Thermostat Setpoint:	(disabled)			Thermostat Setpoint:	(disabled)			Thermostat Setpoint:	(disabled)			Thermostat Setpoint:	(disabled)			Thermostat Setpoint:	(disabled)			Thermostat Setpoint:	(disabled)			Thermostat Setpoint:	(disabled)			Thermostat Setpoint:	(disabled)
Analysis Settings	Analysis Settings			Analysis Settings	Analysis Settings			Analysis Settings	Analysis Settings			Analysis Settings	Analysis Settings			Analysis Settings	Analysis Settings			Analysis Settings	Analysis Settings			Analysis Settings	Analysis Settings			Analysis Settings	Analysis Settings			Analysis Settings	Analysis Settings			Analysis Settings	Analysis Settings			Analysis Settings	Analysis Settings			Analysis Settings	Analysis Settings			Analysis Settings	Analysis Settings
Type of Analysis:	MST			Type of Analysis:	MST			Type of Analysis:	MST			Type of Analysis:	MST			Type of Analysis:	MST			Type of Analysis:	MST			Type of Analysis:	MST			Type of Analysis:	MST			Type of Analysis:	MST			Type of Analysis:	MST			Type of Analysis:	MST			Type of Analysis:	MST			Type of Analysis:	MST
Evaluation strategy:	Manual			Evaluation strategy:	Manual			Evaluation strategy:	Manual			Evaluation strategy:	Manual			Evaluation strategy:	Manual			Evaluation strategy:	Manual			Evaluation strategy:	Manual			Evaluation strategy:	Manual			Evaluation strategy:	Manual			Evaluation strategy:	Manual			Evaluation strategy:	Manual			Evaluation strategy:	Manual			Evaluation strategy:	Manual
Cold Region Start:	-1			Cold Region Start:	-1			Cold Region Start:	-1			Cold Region Start:	-1			Cold Region Start:	-1			Cold Region Start:	-1			Cold Region Start:	-1			Cold Region Start:	-1			Cold Region Start:	-1			Cold Region Start:	-1			Cold Region Start:	-1			Cold Region Start:	-1			Cold Region Start:	-1
Cold Region End:	0			Cold Region End:	0			Cold Region End:	0			Cold Region End:	0			Cold Region End:	0			Cold Region End:	0			Cold Region End:	0			Cold Region End:	0			Cold Region End:	0			Cold Region End:	0			Cold Region End:	0			Cold Region End:	0			Cold Region End:	0
Hot Region Start:	19			Hot Region Start:	19			Hot Region Start:	19			Hot Region Start:	19			Hot Region Start:	19			Hot Region Start:	19			Hot Region Start:	19			Hot Region Start:	19			Hot Region Start:	19			Hot Region Start:	19			Hot Region Start:	19			Hot Region Start:	19			Hot Region Start:	19
Hot Region End:	20			Hot Region End:	20			Hot Region End:	20			Hot Region End:	20			Hot Region End:	20			Hot Region End:	20			Hot Region End:	20			Hot Region End:	20			Hot Region End:	20			Hot Region End:	20			Hot Region End:	20			Hot Region End:	20			Hot Region End:	20
Fit Results (Kd)	Fit Results (Kd)			Fit Results (Kd)	Fit Results (Kd)			Fit Results (Kd)	Fit Results (Kd)			Fit Results (Kd)	Fit Results (Kd)			Fit Results (Kd)	Fit Results (Kd)			Fit Results (Kd)	Fit Results (Kd)			Fit Results (Kd)	Fit Results (Kd)			Fit Results (Kd)	Fit Results (Kd)			Fit Results (Kd)	Fit Results (Kd)			Fit Results (Kd)	Fit Results (Kd)			Fit Results (Kd)	Fit Results (Kd)			Fit Results (Kd)	Fit Results (Kd)			Fit Results (Kd)	Fit Results (Kd)
Fit Model:	Kd			Fit Model:	Kd			Fit Model:	Kd			Fit Model:	Kd			Fit Model:	Kd			Fit Model:	Kd			Fit Model:	Kd			Fit Model:	Kd			Fit Model:	Kd			Fit Model:	Kd			Fit Model:	Kd			Fit Model:	Kd			Fit Model:	Kd
Bound	871.943			Bound	878.965			Bound	876.851			Bound	870.552			Bound	876.206			Bound	886.397			Bound	870.829			Bound	878.595			Bound	884.631			Bound	850.921			Bound	n/a			Bound	n/a			Bound	n/a
Unbound	913.115			Unbound	910.446			Unbound	909.588			Unbound	911.535			Unbound	913.563			Unbound	913.69			Unbound	913.632			Unbound	910.362			Unbound	914.911			Unbound	913.272			Unbound	n/a			Unbound	n/a			Unbound	n/a
Kd	3.46422e-05			Kd	0.000229028			Kd	0.000153532			Kd	0.000174892			Kd	0.00020274			Kd	8.29305e-05			Kd	0.0002214			Kd	0.000166526			Kd	4.13172e-05			Kd	0.000153028			Kd	n/a			Kd	n/a			Kd	n/a
TargetConc	00:00:00.002000			TargetConc	00:00:00.002000			TargetConc	00:00:00.002000			TargetConc	00:00:00.002000			TargetConc	00:00:00.002000			TargetConc	00:00:00.002000			TargetConc	00:00:00.002000			TargetConc	00:00:00.002000			TargetConc	00:00:00.002000			TargetConc	00:00:00.002000			TargetConc	00:00:00.002000			TargetConc	00:00:00.002000			TargetConc	00:00:00.002000
Standard Deviation:	0.697263			Standard Deviation:	0.615694			Standard Deviation:	0.687028			Standard Deviation:	0.978211			Standard Deviation:	1.00329			Standard Deviation:	0.693751			Standard Deviation:	0.750819			Standard Deviation:	0.910246			Standard Deviation:	0.849471			Standard Deviation:	0.953741			Standard Deviation:	n/a			Standard Deviation:	n/a			Standard Deviation:	n/a
Kd Confidence:	1.9615e-06			Kd Confidence:	2.51175e-05			Kd Confidence:	1.73196e-05			Kd Confidence:	1.97832e-05			Kd Confidence:	2.53986e-05			Kd Confidence:	8.55954e-06			Kd Confidence:	1.92226e-05			Kd Confidence:	2.94055e-05			Kd Confidence:	4.80597e-06			Kd Confidence:	1.01575e-05			Kd Confidence:	n/a			Kd Confidence:	n/a			Kd Confidence:	n/a
Dose Response Curve	Dose Response Curve	Dose Response Curve		Dose Response Curve	Dose Response Curve	Dose Response Curve		Dose Response Curve	Dose Response Curve	Dose Response Curve		Dose Response Curve	Dose Response Curve	Dose Response Curve		Dose Response Curve	Dose Response Curve	Dose Response Curve		Dose Response Curve	Dose Response Curve	Dose Response Curve		Dose Response Curve	Dose Response Curve	Dose Response Curve		Dose Response Curve	Dose Response Curve	Dose Response Curve		Dose Response Curve	Dose Response Curve	Dose Response Curve		Dose Response Curve	Dose Response Curve	Dose Response Curve		Dose Response Curve	Dose Response Curve	Dose Response Curve		Dose Response Curve	Dose Response Curve	Dose Response Curve		Dose Response Curve	Dose Response Curve
Dose (M)	Response (Fnorm)	Err-Values		Dose (M)	Response (Fnorm)	Err-Values		Dose (M)	Response (Fnorm)	Err-Values		Dose (M)	Response (Fnorm)	Err-Values		Dose (M)	Response (Fnorm)	Err-Values		Dose (M)	Response (Fnorm)	Err-Values		Dose (M)	Response (Fnorm)	Err-Values		Dose (M)	Response (Fnorm)	Err-Values		Dose (M)	Response (Fnorm)	Err-Values		Dose (M)	Response (Fnorm)	Err-Values		Dose (M)	Response (Fnorm)	Err-Values		Dose (M)	Response (Fnorm)	Err-Values		Dose (M)	Response (Fnorm)
2.34985e-08	914.526	0.741308		2.33459e-08	911.043	0.456892		1.70898e-08	910.406	1.4473		2.62451e-08	912.823	0.462102		3.17383e-08	913.897	1.03127		2.01416e-08	914.858	0.529179		2.97546e-08	915.204	0.325642		1.41907e-08	911.792	0.692696		1.93787e-08	916.172	0.522221		2.96021e-08	914.487	0.459663		1.9989e-08	914.8	0.262889		2.15149e-08	912.765	1.45041		2.82288e-08	911.195
4.69971e-08	912.303	0.722899		4.66919e-08	910.645	0.599468		3.41797e-08	909.864	1.29078		5.24902e-08	912.577	1.23083		6.34766e-08	914.583	0.926509		4.02832e-08	914.337	0.477591		5.95093e-08	914.555	0.364769		2.83813e-08	911.254	0.242717		3.87573e-08	915.49	0.356716		5.92041e-08	913.993	0.600852		3.9978e-08	914.896	0.644568		4.30298e-08	911.853	1.80455		5.64575e-08	910.31
9.39941e-08	912.23	0.266082		9.33838e-08	911.159	1.02046		6.83594e-08	910.486	1.02894		1.0498e-07	912.514	0.952017		1.26953e-07	912.657	1.2094		8.05664e-08	913.549	0.91711		1.19019e-07	913.226	0.134705		5.67627e-08	910.226	0.917485		7.75146e-08	914.72	0.651742		1.18408e-07	913.507	0.889409		7.99561e-08	913.112	0.348587		8.60596e-08	911.708	0.457596		1.12915e-07	910.744
1.87988e-07	912.943	0.897624		1.86768e-07	910.568	0.476601		1.36719e-07	910.276	0.717043		2.09961e-07	912.127	0.587986		2.53906e-07	913.785	1.22679		1.61133e-07	913.707	1.07		2.38037e-07	914.461	0.34418		1.13525e-07	910.749	1.14721		1.55029e-07	915.154	1.11099		2.36816e-07	914.197	0.33496		1.59912e-07	913.965	0.994043		1.72119e-07	912.059	1.18425		2.2583e-07	910.123
3.75977e-07	913.261	0.312059		3.73535e-07	910.671	0.680347		2.73437e-07	909.816	0.949277		4.19922e-07	910.978	1.02632		5.07812e-07	916.161	4.07291		3.22266e-07	913.976	0.642266		4.76074e-07	913.368	0.732209		2.27051e-07	910.531	0.0261116		3.10059e-07	913.994	0.347382		4.73633e-07	913.017	0.570403		3.19824e-07	914.397	0.367128		3.44238e-07	911.594	0.986843		4.5166e-07	909.98
7.51953e-07	912.351	0.862283		7.4707e-07	910.274	0.800759		5.46875e-07	908.827	0.619599		8.39844e-07	911.598	0.301447		1.01562e-06	912.875	1.00318		6.44531e-07	913.47	0.357433		9.52148e-07	912.866	0.347798		4.54102e-07	910.671	0.378037		6.20117e-07	913.741	0.315381		9.47266e-07	912.89	0.889396		6.39648e-07	914.041	0.464337		6.88477e-07	910.632	0.964453		9.0332e-07	910.387
1.50391e-06	911.151	0.310891		1.49414e-06	909.413	0.549429		1.09375e-06	908.792	0.301712		1.67969e-06	910.812	1.46291		2.03125e-06	912.712	0.534982		1.28906e-06	912.772	0.461486		1.9043e-06	912.771	0.714707		9.08203e-07	907.862	4.70509		1.24023e-06	914.174	0.809449		1.89453e-06	912.968	0.675817		1.2793e-06	914.053	1.22321		1.37695e-06	911.318	0.767037		1.80664e-06	909.482
3.00781e-06	909.616	0.935194		2.98828e-06	910.277	0.706909		2.1875e-06	908.546	0.0814604		3.35937e-06	910.095	0.0832708		4.0625e-06	911.562	0.396339		2.57812e-06	911.822	0.975289		3.80859e-06	911.89	0.601808		1.81641e-06	909.748	0.275593		2.48047e-06	912.292	0.651793		3.78906e-06	910.772	0.706115		2.55859e-06	912.974	0.368921		2.75391e-06	910.296	0.67605		3.61328e-06	909.635
6.01562e-06	906.856	1.22319		5.97656e-06	909.058	0.238672		4.375e-06	908.386	0.88838		6.71875e-06	908.581	0.73803		8.125e-06	911.243	0.72828		5.15625e-06	911.511	0.466682		7.61719e-06	911.64	0.471383		3.63281e-06	908.99	0.574087		4.96094e-06	911.088	0.478915		7.57813e-06	908.959	0.906943		5.11719e-06	914.097	0.503526		5.50781e-06	910.381	0.587807		7.22656e-06	909.701
1.20312e-05	902.314	0.468593		1.19531e-05	907.732	0.764779		8.75e-06	907.818	0.468333		1.34375e-05	908.006	0.225244		1.625e-05	910.103	0.791287		1.03125e-05	910.101	0.675409		1.52344e-05	910.176	0.210119		7.26563e-06	908.392	0.3774		9.92188e-06	909.263	0.444384		1.51563e-05	906.179	1.10199		1.02344e-05	913.065	0.68499		1.10156e-05	911.012	0.918176		1.44531e-05	908.992
2.40625e-05	896.334	1.20909		2.39062e-05	907.636	0.263066		1.75e-05	904.911	1.3107		2.6875e-05	904.744	0.227694		3.25e-05	908.44	0.237357		2.0625e-05	908.9	0.593516		3.04687e-05	908.956	0.508203		1.45313e-05	908.716	0.303532		1.98438e-05	905.589	1.04058		3.03125e-05	902.438	2.03661		2.04687e-05	913.488	0.341865		2.20313e-05	911.576	0.85535		2.89063e-05	909.611
4.8125e-05	888.717	0.534505		4.78125e-05	905.376	0.814096		3.5e-05	903.435	0.559328		5.375e-05	901.061	1.23652		6.5e-05	904.686	1.29011		4.125e-05	904.213	0.595023		6.09375e-05	904.098	1.76131		2.90625e-05	905.259	0.956928		3.96875e-05	900.349	0.34485		6.0625e-05	895.102	0.783316		4.09375e-05	913.166	1.19256		4.40625e-05	910.682	0.620618		5.78125e-05	912.293
9.625e-05	883.104	0.105589		9.5625e-05	900.591	0.445344		7e-05	899.219	0.392513		0.0001075	896.698	1.17118		0.00013	898.777	0.13095		8.25e-05	899.951	0.554593		0.000121875	898.862	0.998784		5.8125e-05	902.275	0.313836		7.9375e-05	895.327	1.15816		0.00012125	886.491	2.53579		8.1875e-05	912.459	0.691714		8.8125e-05	910.511	0.227055		0.000115625	910.333
0.0001925	879.439	1.09056		0.00019125	897.004	1.75344		0.00014	894.51	0.710459		0.000215	890.095	0.774862		0.00026	892.986	1.10429		0.000165	895.929	0.29954		0.00024375	891.063	0.448755		0.00011625	897.565	0.973439		0.00015875	889.204	0.632552		0.0002425	875.68	1.33104		0.00016375	912.903	1.07502		0.00017625	909.579	1.47507		0.00023125	911.779
0.000385	875.279	0.52069		0.0003825	890.314	0.553723		0.00028	889.071	0.447725		0.00043	882.612	1.11019		0.00052	886.983	1.45857		0.00033	892.754	0.879246		0.0004875	884.371	0.31374		0.0002325	891.561	1.02189		0.0003175	889.139	1.14599		0.000485	866.712	0.476379		0.0003275	914.481	0.306393		0.0003525	910.981	1.36828		0.0004625	914.275
0.00077	872.838	1.63085		0.000765	886.271	2.78792		0.00056	883.32	0.220496		0.00086	876.762	0.342445		0.00104	881.927	0.232266		0.00066	888.589	0.679135		0.000975	878.619	0.82538		0.000465	887.064	0.702063						0.00097	858.338	1.3279		0.000655	913.919	1.96163		0.000705	908.76	0.538151
Dose Response Fit				Dose Response Fit				Dose Response Fit				Dose Response Fit				Dose Response Fit				Dose Response Fit				Dose Response Fit				Dose Response Fit				Dose Response Fit				Dose Response Fit				Dose Response Fit				Dose Response Fit				Dose Response Fit
Dose (M)	Response Fit (Fnorm)			Dose (M)	Response Fit (Fnorm)			Dose (M)	Response Fit (Fnorm)			Dose (M)	Response Fit (Fnorm)			Dose (M)	Response Fit (Fnorm)			Dose (M)	Response Fit (Fnorm)			Dose (M)	Response Fit (Fnorm)			Dose (M)	Response Fit (Fnorm)			Dose (M)	Response Fit (Fnorm)			Dose (M)	Response Fit (Fnorm)			Dose (M)	Response Fit (Fnorm)			Dose (M)	Response Fit (Fnorm)			Dose (M)	Response Fit (Fnorm)
0.000718435	873.837			0.00071377	886.613			0.000522498	884.286			0.000802408	877.886			0.000970354	882.662			0.000615802	889.637			0.000909707	879.208			0.00043386	887.406			0.000592476	886.605			0.000905042	859.939			N/A	N/A			N/A	N/A			N/A	N/A
0.000670324	873.966			0.000665971	887.021			0.000487508	884.692			0.000748673	878.313			0.000905373	883.041			0.000574563	889.84			0.000848787	879.685			0.000404806	887.854			0.0005528	886.737			0.000844434	860.487
0.000625434	874.104			0.000621373	887.444			0.000454861	885.112			0.000698537	878.758			0.000844742	883.436			0.000536087	890.054			0.000791946	880.181			0.000377697	888.316			0.00051578	886.876			0.000787885	861.062
0.000583551	874.25			0.000579762	887.88			0.000424401	885.548			0.000651758	879.223			0.000788173	883.849			0.000500186	890.279			0.000738912	880.698			0.000352404	888.789			0.00048124	887.025			0.000735123	861.664
0.000544472	874.406			0.000540937	888.329			0.00039598	885.998			0.000608112	879.706			0.000735391	884.279			0.00046669	890.516			0.000689429	881.234			0.000328805	889.275			0.000449013	887.182			0.000685894	862.295
0.000508011	874.571			0.000504712	888.792			0.000369462	886.462			0.000567388	880.208			0.000686144	884.726			0.000435438	890.764			0.00064326	881.789			0.000306786	889.772			0.000418944	887.349			0.000639961	862.954
0.000473991	874.747			0.000470913	889.266			0.00034472	886.939			0.000529392	880.729			0.000640195	885.191			0.000406278	891.024			0.000600183	882.364			0.000286241	890.279			0.000390888	887.525			0.000597105	863.641
0.000442249	874.934			0.000439377	889.752			0.000321636	887.429			0.00049394	881.269			0.000597323	885.672			0.00037907	891.297			0.00055999	882.957			0.000267072	890.796			0.000364712	887.712			0.000557119	864.357
0.000412633	875.132			0.000409953	890.249			0.000300097	887.931			0.000460863	881.826			0.000557322	886.171			0.000353685	891.582			0.00052249	883.569			0.000249187	891.321			0.000340288	887.909			0.00051981	865.102
0.000385	875.342			0.0003825	890.756			0.00028	888.445			0.00043	882.401			0.00052	886.685			0.00033	891.879			0.0004875	884.198			0.0002325	891.853			0.0003175	888.118			0.000485	865.876
0.000359218	875.565			0.000356885	891.271			0.000261249	888.969			0.000401204	882.994			0.000485177	887.216			0.000307901	892.189			0.000454854	884.843			0.00021693	892.391			0.000296238	888.337			0.000452521	866.678
0.000335162	875.8			0.000332986	891.794			0.000243754	889.503			0.000374337	883.602			0.000452686	887.762			0.000287282	892.511			0.000424393	885.504			0.000202403	892.934			0.0002764	888.569			0.000422217	867.508
0.000312717	876.049			0.000310687	892.324			0.000227431	890.045			0.000349269	884.227			0.000422371	888.322			0.000268043	892.847			0.000395973	886.18			0.000188849	893.481			0.00025789	888.812			0.000393942	868.366
0.000291775	876.313			0.000289881	892.86			0.0002122	890.594			0.000325879	884.865			0.000394086	888.896			0.000250093	893.194			0.000369456	886.868			0.000176202	894.031			0.00024062	889.069			0.000367561	869.25
0.000272236	876.591			0.000270468	893.4			0.00019799	891.15			0.000304056	885.517			0.000367696	889.483			0.000233345	893.554			0.000344715	887.569			0.000164402	894.581			0.000224506	889.338			0.000342947	870.16
0.000254005	876.885			0.000252356	893.943			0.000184731	891.71			0.000283694	886.182			0.000343072	890.082			0.000217719	893.926			0.00032163	888.281			0.000153393	895.131			0.000209472	889.62			0.000319981	871.094
0.000236995	877.194			0.000235456	894.488			0.00017236	892.274			0.000264696	886.857			0.000320098	890.692			0.000203139	894.31			0.000300091	889.002			0.000143121	895.68			0.000195444	889.915			0.000298553	872.051
0.000221124	877.52			0.000219689	895.034			0.000160818	892.841			0.00024697	887.543			0.000298662	891.312			0.000189535	894.705			0.000279995	889.73			0.000133536	896.225			0.000182356	890.225			0.000278559	873.03
0.000206316	877.863			0.000204977	895.578			0.000150048	893.408			0.000230431	888.236			0.000278661	891.939			0.000176843	895.111			0.000261245	890.464			0.000124594	896.767			0.000170144	890.548			0.000259905	874.029
0.0001925	878.223			0.00019125	896.121			0.00014	893.975			0.000215	888.936			0.00026	892.574			0.000165	895.527			0.00024375	891.203			0.00011625	897.303			0.00015875	890.885			0.0002425	875.045
0.000179609	878.601			0.000178443	896.66			0.000130625	894.54			0.000200602	889.641			0.000242589	893.214			0.00015395	895.953			0.000227427	891.944			0.000108465	897.833			0.000148119	891.236			0.000226261	876.078
0.000167581	878.997			0.000166493	897.195			0.000121877	895.101			0.000187168	890.349			0.000226343	893.858			0.000143641	896.388			0.000212197	892.686			0.000101202	898.355			0.0001382	891.601			0.000211109	877.125
0.000156359	879.411			0.000155343	897.723			0.000113715	895.659			0.000174634	891.059			0.000211186	894.504			0.000134022	896.831			0.000197987	893.426			9.44243e-05	898.868			0.000128945	891.98			0.000196971	878.184
0.000145888	879.844			0.00014494	898.245			0.0001061	896.21			0.00016294	891.769			0.000197043	895.151			0.000125047	897.281			0.000184728	894.164			8.8101e-05	899.371			0.00012031	892.372			0.000183781	879.251
0.000136118	880.297			0.000135234	898.759			9.89949e-05	896.755			0.000152028	892.477			0.000183848	895.798			0.000116673	897.738			0.000172357	894.897			8.22012e-05	899.864			0.000112253	892.778			0.000171473	880.326
0.000127003	880.768			0.000126178	899.264			9.23656e-05	897.292			0.000141847	893.182			0.000171536	896.442			0.000108859	898.2			0.000160815	895.624			7.66964e-05	900.345			0.000104736	893.198			0.00015999	881.404
0.000118498	881.258			0.000117728	899.758			8.61801e-05	897.819			0.000132348	893.881			0.000160049	897.083			0.000101569	898.666			0.000150046	896.343			7.15603e-05	900.815			9.77221e-05	893.63			0.000149276	882.485
0.000110562	881.767			0.000109844	900.242			8.04089e-05	898.336			0.000123485	894.574			0.000149331	897.719			9.47676e-05	899.136			0.000139998	897.052			6.67681e-05	901.271			9.11779e-05	894.075			0.00013928	883.564
0.000103158	882.295			0.000102488	900.714			7.50241e-05	898.842			0.000115216	895.259			0.000139331	898.348			8.84213e-05	899.607			0.000130622	897.75			6.22968e-05	901.714			8.5072e-05	894.531			0.000129953	884.64
9.625e-05	882.841			9.5625e-05	901.174			7e-05	899.337			0.0001075	895.934			0.00013	898.969			8.25e-05	900.08			0.000121875	898.436			5.8125e-05	902.143			7.9375e-05	894.998			0.00012125	885.71
8.98044e-05	883.406			8.92213e-05	901.621			6.53123e-05	899.818			0.000100301	896.598			0.000121294	899.58			7.69752e-05	900.553			0.000113713	899.109			5.42325e-05	902.559			7.40595e-05	895.476			0.00011313	886.771
8.37905e-05	883.988			8.32464e-05	902.054			6.09385e-05	900.287			9.35842e-05	897.25			0.000113172	900.181			7.18204e-05	901.024			0.000106098	899.766			5.06008e-05	902.959			6.91e-05	895.963			0.000105554	887.822
7.81793e-05	884.587			7.76716e-05	902.474			5.68577e-05	900.741			8.73171e-05	897.888			0.000105593	900.77			6.70108e-05	901.494			9.89933e-05	900.408			4.72122e-05	903.346			6.44725e-05	896.459			9.84856e-05	888.859
7.29439e-05	885.202			7.24702e-05	902.879			5.30501e-05	901.182			8.14698e-05	898.511			9.85216e-05	901.347			6.25233e-05	901.959			9.2364e-05	901.033			4.40505e-05	903.717			6.0155e-05	896.962			9.18903e-05	889.88
6.8059e-05	885.833			6.76171e-05	903.271			4.94975e-05	901.607			7.6014e-05	899.119			9.19239e-05	901.91			5.83363e-05	902.421			8.61786e-05	901.64			4.11006e-05	904.074			5.61266e-05	897.472			8.57367e-05	890.884
6.35013e-05	886.478			6.3089e-05	903.647			4.61828e-05	902.018			7.09236e-05	899.711			8.5768e-05	902.458			5.44297e-05	902.876			8.04075e-05	902.229			3.83482e-05	904.416			5.2368e-05	897.987			7.99952e-05	891.869
5.92488e-05	887.136			5.88641e-05	904.009			4.30901e-05	902.414			6.6174e-05	900.285			8.00244e-05	902.992			5.07847e-05	903.325			7.50229e-05	902.8			3.57801e-05	904.744			4.8861e-05	898.507			7.46381e-05	892.832
5.52811e-05	887.807			5.49221e-05	904.357			4.02044e-05	902.795			6.17425e-05	900.842			7.46654e-05	903.509			4.73838e-05	903.767			6.99988e-05	903.351			3.3384e-05	905.058			4.5589e-05	899.029			6.96398e-05	893.773
5.15791e-05	888.488			5.12442e-05	904.69			3.75121e-05	903.16			5.76078e-05	901.381			6.96653e-05	904.01			4.42107e-05	904.201			6.53112e-05	903.883			3.11484e-05	905.357			4.2536e-05	899.553			6.49763e-05	894.69
4.8125e-05	889.179			4.78125e-05	905.009			3.5e-05	903.511			5.375e-05	901.901			6.5e-05	904.495			4.125e-05	904.625			6.09375e-05	904.395			2.90625e-05	905.642			3.96875e-05	900.078			6.0625e-05	895.581
4.49022e-05	889.877			4.46106e-05	905.314			3.26562e-05	903.846			5.01505e-05	902.402			6.06471e-05	904.962			3.84876e-05	905.04			5.68567e-05	904.887			2.71163e-05	905.914			3.70297e-05	900.602			5.65651e-05	896.446
4.18952e-05	890.581			4.16232e-05	905.605			3.04693e-05	904.167			4.67921e-05	902.885			5.65858e-05	905.412			3.59102e-05	905.444			5.30492e-05	905.359			2.53004e-05	906.173			3.455e-05	901.124			5.27771e-05	897.284
3.90896e-05	891.291			3.88358e-05	905.882			2.84288e-05	904.474			4.36586e-05	903.348			5.27964e-05	905.846			3.35054e-05	905.837			4.94966e-05	905.812			2.36061e-05	906.418			3.22363e-05	901.643			4.92428e-05	898.094
3.64719e-05	892.003			3.62351e-05	906.146			2.6525e-05	904.766			4.07349e-05	903.793			4.92608e-05	906.261			3.12617e-05	906.219			4.6182e-05	906.245			2.20253e-05	906.652			3.00775e-05	902.157			4.59452e-05	898.876
3.40295e-05	892.716			3.38085e-05	906.397			2.47487e-05	905.044			3.8007e-05	904.219			4.59619e-05	906.66			2.91682e-05	906.589			4.30893e-05	906.659			2.05503e-05	906.873			2.80633e-05	902.666			4.28683e-05	899.629
3.17507e-05	893.429			3.15445e-05	906.635			2.30914e-05	905.308			3.54618e-05	904.626			4.2884e-05	907.042			2.72149e-05	906.947			4.02038e-05	907.055			1.91741e-05	907.082			2.6184e-05	903.168			3.99976e-05	900.353
2.96244e-05	894.14			2.9432e-05	906.861			2.1545e-05	905.56			3.3087e-05	905.015			4.00122e-05	907.406			2.53924e-05	907.293			3.75114e-05	907.431			1.78901e-05	907.281			2.44305e-05	903.662			3.73191e-05	901.049
2.76406e-05	894.847			2.74611e-05	907.076			2.01022e-05	905.798			3.08713e-05	905.386			3.73327e-05	907.755			2.36919e-05	907.626			3.49994e-05	907.79			1.6692e-05	907.468			2.27945e-05	904.148			3.48199e-05	901.716
2.57895e-05	895.549			2.56221e-05	907.279			1.8756e-05	906.024			2.88039e-05	905.74			3.48326e-05	908.087			2.21053e-05	907.947			3.26556e-05	908.131			1.55742e-05	907.645			2.1268e-05	904.624			3.24881e-05	902.354
2.40625e-05	896.243			2.39062e-05	907.471			1.75e-05	906.238			2.6875e-05	906.076			3.25e-05	908.403			2.0625e-05	908.255			3.04688e-05	908.455			1.45313e-05	907.813			1.98437e-05	905.09			3.03125e-05	902.964
2.24511e-05	896.929			2.23053e-05	907.652			1.63281e-05	906.441			2.50753e-05	906.396			3.03236e-05	908.703			1.92438e-05	908.55			2.84283e-05	908.762			1.35581e-05	907.971			1.85149e-05	905.544			2.82826e-05	903.547
2.09476e-05	897.605			2.08116e-05	907.824			1.52346e-05	906.633			2.3396e-05	906.699			2.82929e-05	908.989			1.79551e-05	908.833			2.65246e-05	909.053			1.26502e-05	908.119			1.7275e-05	905.986			2.63886e-05	904.103
1.95448e-05	898.269			1.94179e-05	907.985			1.42144e-05	906.814			2.18293e-05	906.987			2.63982e-05	909.26			1.67527e-05	909.104			2.47483e-05	909.329			1.1803e-05	908.26			1.61181e-05	906.416			2.46214e-05	904.632
1.8236e-05	898.92			1.81175e-05	908.138			1.32625e-05	906.985			2.03674e-05	907.26			2.46304e-05	909.517			1.56308e-05	909.362			2.3091e-05	909.59			1.10126e-05	908.392			1.50388e-05	906.834			2.29726e-05	905.135
1.70148e-05	899.558			1.69043e-05	908.282			1.23744e-05	907.146			1.90035e-05	907.518			2.2981e-05	909.76			1.45841e-05	909.609			2.15447e-05	909.837			1.02751e-05	908.516			1.40317e-05	907.237			2.14342e-05	905.613
1.58753e-05	900.181			1.57722e-05	908.418			1.15457e-05	907.298			1.77309e-05	907.763			2.1442e-05	909.991			1.36074e-05	909.844			2.01019e-05	910.07			9.58705e-06	908.633			1.3092e-05	907.628			1.99988e-05	906.066
1.48122e-05	900.788			1.4716e-05	908.545			1.07725e-05	907.442			1.65435e-05	907.993			2.00061e-05	910.208			1.26962e-05	910.067			1.87557e-05	910.29			8.94503e-06	908.743			1.22153e-05	908.004			1.86595e-05	906.496
1.38203e-05	901.378			1.37305e-05	908.665			1.00511e-05	907.576			1.54356e-05	908.211			1.86663e-05	910.414			1.1846e-05	910.279			1.74997e-05	910.497			8.34601e-06	908.846			1.13972e-05	908.367			1.741e-05	906.904
1.28948e-05	901.951			1.2811e-05	908.778			9.37802e-06	907.703			1.4402e-05	908.417			1.74163e-05	910.608			1.10527e-05	910.481			1.63278e-05	910.693			7.7871e-06	908.943			1.0634e-05	908.716			1.62441e-05	907.289
1.20312e-05	902.506			1.19531e-05	908.884			8.75e-06	907.823			1.34375e-05	908.611			1.625e-05	910.792			1.03125e-05	910.672			1.52344e-05	910.877			7.26563e-06	909.034			9.92187e-06	909.05			1.51563e-05	907.654
1.12256e-05	903.043			1.11527e-05	908.984			8.16404e-06	907.935			1.25376e-05	908.793			1.51618e-05	910.964			9.6219e-06	910.853			1.42142e-05	911.05			6.77907e-06	909.119			9.25744e-06	909.371			1.41413e-05	907.998
1.04738e-05	903.561			1.04058e-05	909.078			7.61732e-06	908.04			1.1698e-05	908.965			1.41464e-05	911.127			8.97755e-06	911.024			1.32623e-05	911.213			6.32509e-06	909.2			8.63749e-06	909.678			1.31943e-05	908.323
9.77241e-06	904.06			9.70895e-06	909.166			7.10721e-06	908.139			1.09146e-05	909.127			1.31991e-05	911.28			8.37635e-06	911.187			1.23742e-05	911.367			5.90152e-06	909.275			8.05907e-06	909.971			1.23107e-05	908.63
9.11798e-06	904.54			9.05877e-06	909.248			6.63126e-06	908.232			1.01837e-05	909.28			1.23152e-05	911.424			7.81541e-06	911.34			1.15455e-05	911.511			5.50631e-06	909.345			7.51938e-06	910.251			1.14863e-05	908.919
8.50738e-06	905.001			8.45214e-06	909.325			6.18718e-06	908.32			9.50175e-06	909.423			1.14905e-05	911.56			7.29204e-06	911.484			1.07723e-05	911.646			5.13757e-06	909.411			7.01583e-06	910.518			1.07171e-05	909.192
7.93766e-06	905.443			7.88612e-06	909.398			5.77285e-06	908.401			8.86544e-06	909.558			1.0721e-05	911.687			6.80371e-06	911.621			1.00509e-05	911.774			4.79352e-06	909.473			6.546e-06	910.772			9.9994e-06	909.448
7.4061e-06	905.867			7.35801e-06	909.466			5.38626e-06	908.478			8.27175e-06	909.684			1.0003e-05	911.807			6.34809e-06	911.75			9.37786e-06	911.893			4.47252e-06	909.531			6.10763e-06	911.014			9.32977e-06	909.69
6.91014e-06	906.271			6.86527e-06	909.53			5.02556e-06	908.55			7.71782e-06	909.803			9.33317e-06	911.92			5.92298e-06	911.871			8.74985e-06	912.005			4.17301e-06	909.585			5.69862e-06	911.243			8.70498e-06	909.917
6.44739e-06	906.658			6.40552e-06	909.589			4.68901e-06	908.618			7.20098e-06	909.914			8.70816e-06	912.025			5.52633e-06	911.985			8.1639e-06	912.11			3.89355e-06	909.636			5.317e-06	911.461			8.12203e-06	910.13
6.01562e-06	907.026			5.97656e-06	909.645			4.375e-06	908.681			6.71875e-06	910.019			8.125e-06	912.124			5.15625e-06	912.093			7.61719e-06	912.209			3.63281e-06	909.684			4.96094e-06	911.667			7.57813e-06	910.33
5.61278e-06	907.377			5.57633e-06	909.698			4.08202e-06	908.74			6.26882e-06	910.117			7.58089e-06	912.217			4.81095e-06	912.194			7.10709e-06	912.301			3.38953e-06	909.728			4.62872e-06	911.862			7.07064e-06	910.519
5.23691e-06	907.711			5.2029e-06	909.746			3.80866e-06	908.795			5.84901e-06	910.208			7.07322e-06	912.304			4.48878e-06	912.289			6.63115e-06	912.387			3.16255e-06	909.77			4.31875e-06	912.047			6.59714e-06	910.696
4.88621e-06	908.028			4.85448e-06	909.792			3.5536e-06	908.847			5.45732e-06	910.295			6.59955e-06	912.386			4.18818e-06	912.378			6.18708e-06	912.469			2.95076e-06	909.809			4.02953e-06	912.222			6.15535e-06	910.861
4.55899e-06	908.329			4.52939e-06	909.835			3.31563e-06	908.896			5.09186e-06	910.375			6.1576e-06	912.462			3.90771e-06	912.462			5.77275e-06	912.545			2.75316e-06	909.845			3.75969e-06	912.387			5.74314e-06	911.017
4.25369e-06	908.615			4.22607e-06	909.875			3.09359e-06	908.941			4.75087e-06	910.451			5.74524e-06	912.534			3.64602e-06	912.541			5.38616e-06	912.616			2.56879e-06	909.879			3.50791e-06	912.543			5.35854e-06	911.163
3.96883e-06	908.885			3.94306e-06	909.913			2.88642e-06	908.984			4.43272e-06	910.522			5.3605e-06	912.601			3.40186e-06	912.615			5.02547e-06	912.682			2.39676e-06	909.911			3.273e-06	912.69			4.9997e-06	911.3
3.70305e-06	909.141			3.67901e-06	909.948			2.69313e-06	909.023			4.13588e-06	910.588			5.00152e-06	912.664			3.17404e-06	912.684			4.68893e-06	912.744			2.23626e-06	909.941			3.05382e-06	912.828			4.66488e-06	911.428
3.45507e-06	909.383			3.43263e-06	909.981			2.51278e-06	909.061			3.85891e-06	910.65			4.66659e-06	912.723			2.96149e-06	912.749			4.37493e-06	912.803			2.0865e-06	909.969			2.84931e-06	912.959			4.35249e-06	911.548
3.22369e-06	909.612			3.20276e-06	910.012			2.3445e-06	909.095			3.60049e-06	910.708			4.35408e-06	912.778			2.76317e-06	912.81			4.08195e-06	912.857			1.94678e-06	909.995			2.6585e-06	913.082			4.06102e-06	911.66
3.00781e-06	909.828			2.98828e-06	910.04			2.1875e-06	909.128			3.35937e-06	910.762			4.0625e-06	912.83			2.57813e-06	912.867			3.80859e-06	912.908			1.81641e-06	910.019			2.48047e-06	913.197			3.78906e-06	911.766
2.80639e-06	910.031			2.78816e-06	910.067			2.04101e-06	909.158			3.13441e-06	910.813			3.79045e-06	912.878			2.40548e-06	912.921			3.55354e-06	912.956			1.69477e-06	910.042			2.31436e-06	913.306			3.53532e-06	911.864
2.61845e-06	910.223			2.60145e-06	910.092			1.90433e-06	909.187			2.92451e-06	910.861			3.53661e-06	912.923			2.24439e-06	912.971			3.31557e-06	913.001			1.58127e-06	910.063			2.15937e-06	913.408			3.29857e-06	911.957
2.4431e-06	910.404			2.42724e-06	910.116			1.7768e-06	909.213			2.72866e-06	910.905			3.29978e-06	912.965			2.09409e-06	913.018			3.09354e-06	913.042			1.47538e-06	910.083			2.01477e-06	913.504			3.07768e-06	912.043
2.2795e-06	910.575			2.26469e-06	910.137			1.65782e-06	909.238			2.54593e-06	910.947			3.0788e-06	913.005			1.95385e-06	913.062			2.88637e-06	913.081			1.37658e-06	910.102			1.87984e-06	913.594			2.87157e-06	912.124
2.12684e-06	910.735			2.11303e-06	910.158			1.5468e-06	909.261			2.37544e-06	910.985			2.87262e-06	913.042			1.82301e-06	913.103			2.69308e-06	913.118			1.28439e-06	910.119			1.75396e-06	913.679			2.67927e-06	912.199
1.98442e-06	910.886			1.97153e-06	910.177			1.44321e-06	909.283			2.21636e-06	911.022			2.68025e-06	913.076			1.70093e-06	913.141			2.51273e-06	913.152			1.19838e-06	910.135			1.6365e-06	913.758			2.49985e-06	912.27
1.85153e-06	911.027			1.8395e-06	910.195			1.34656e-06	909.303			2.06794e-06	911.056			2.50076e-06	913.108			1.58702e-06	913.177			2.34446e-06	913.184			1.11813e-06	910.15			1.52691e-06	913.833			2.33244e-06	912.336
1.72753e-06	911.16			1.71632e-06	910.212			1.25639e-06	909.322			1.92945e-06	911.087			2.33329e-06	913.138			1.48074e-06	913.211			2.18746e-06	913.213			1.04325e-06	910.164			1.42466e-06	913.903			2.17624e-06	912.398
1.61185e-06	911.286			1.60138e-06	910.227			1.17225e-06	909.34			1.80024e-06	911.117			2.17704e-06	913.167			1.38158e-06	913.243			2.04097e-06	913.241			9.73388e-07	910.177			1.32925e-06	913.968			2.03051e-06	912.456
1.50391e-06	911.403			1.49414e-06	910.242			1.09375e-06	909.356			1.67969e-06	911.145			2.03125e-06	913.193			1.28906e-06	913.272			1.9043e-06	913.267			9.08203e-07	910.19			1.24023e-06	914.029			1.89453e-06	912.51
1.40319e-06	911.513			1.39408e-06	910.255			1.0205e-06	909.371			1.5672e-06	911.171			1.89522e-06	913.218			1.20274e-06	913.3			1.77677e-06	913.291			8.47383e-07	910.201			1.15718e-06	914.087			1.76766e-06	912.56
1.30923e-06	911.616			1.30072e-06	910.268			9.52165e-07	909.386			1.46225e-06	911.195			1.76831e-06	913.24			1.12219e-06	913.325			1.65779e-06	913.314			7.90637e-07	910.212			1.07969e-06	914.141			1.64929e-06	912.607
1.22155e-06	911.713			1.21362e-06	910.28			8.88401e-07	909.399			1.36433e-06	911.217			1.64989e-06	913.262			1.04704e-06	913.35			1.54677e-06	913.335			7.3769e-07	910.222			1.00738e-06	914.191			1.53884e-06	912.651
1.13975e-06	911.804			1.13235e-06	910.291			8.28908e-07	909.412			1.27297e-06	911.238			1.5394e-06	913.282			9.76927e-07	913.372			1.44319e-06	913.355			6.88289e-07	910.231			9.39922e-07	914.238			1.43579e-06	912.693
1.06342e-06	911.889			1.05652e-06	910.301			7.73398e-07	909.424			1.18772e-06	911.258			1.43631e-06	913.301			9.11505e-07	913.393			1.34654e-06	913.373			6.42197e-07	910.24			8.76978e-07	914.282			1.33964e-06	912.731
9.92208e-07	911.969			9.85765e-07	910.311			7.21606e-07	909.434			1.10818e-06	911.277			1.34013e-06	913.318			8.50464e-07	913.413			1.25637e-06	913.391			5.99191e-07	910.248			8.1825e-07	914.324			1.24992e-06	912.767
9.25763e-07	912.044			9.19751e-07	910.32			6.73282e-07	909.445			1.03397e-06	911.294			1.25038e-06	913.334			7.93511e-07	913.431			1.17223e-06	913.407			5.59065e-07	910.256			7.63454e-07	914.362			1.16622e-06	912.801
8.63767e-07	912.114			8.58158e-07	910.328			6.28194e-07	909.454			9.64727e-07	911.31			1.16665e-06	913.35			7.40372e-07	913.448			1.09373e-06	913.422			5.21626e-07	910.263			7.12328e-07	914.399			1.08812e-06	912.832
8.05923e-07	912.179			8.0069e-07	910.336			5.86126e-07	909.463			9.00122e-07	911.325			1.08852e-06	913.364			6.90791e-07	913.464			1.02049e-06	913.436			4.86694e-07	910.269			6.64625e-07	914.432			1.01525e-06	912.861
7.51953e-07	912.241			7.4707e-07	910.343			5.46875e-07	909.471			8.39844e-07	911.339			1.01562e-06	913.377			6.44531e-07	913.479			9.52148e-07	913.449			4.54102e-07	910.276			6.20117e-07	914.464			9.47266e-07	912.889
7.01597e-07	912.298			6.97041e-07	910.35			5.10252e-07	909.479			7.83602e-07	911.352			9.47612e-07	913.39			6.01369e-07	913.493			8.88386e-07	913.461			4.23692e-07	910.281			5.7859e-07	914.494			8.8383e-07	912.914
6.54613e-07	912.352			6.50362e-07	910.357			4.76082e-07	909.486			7.31126e-07	911.364			8.84153e-07	913.401			5.61097e-07	913.506			8.28893e-07	913.472			3.95318e-07	910.287			5.39843e-07	914.521			8.24643e-07	912.938
6.10776e-07	912.402			6.0681e-07	910.363			4.44201e-07	909.493			6.82165e-07	911.375			8.24944e-07	913.412			5.23522e-07	913.519			7.73385e-07	913.483			3.68845e-07	910.292			5.03692e-07	914.547			7.69419e-07	912.96
5.69874e-07	912.449			5.66173e-07	910.368			4.14454e-07	909.499			6.36483e-07	911.386			7.697e-07	913.422			4.88463e-07	913.53			7.21594e-07	913.493			3.44145e-07	910.296			4.69961e-07	914.571			7.17893e-07	912.981
5.31711e-07	912.493			5.28258e-07	910.373			3.86699e-07	909.505			5.93859e-07	911.396			7.18155e-07	913.432			4.55752e-07	913.541			6.73271e-07	913.502			3.21098e-07	910.301			4.38489e-07	914.594			6.69818e-07	913
4.96104e-07	912.534			4.92883e-07	910.378			3.60803e-07	909.511			5.5409e-07	911.405			6.70063e-07	913.44			4.25232e-07	913.551			6.28184e-07	913.511			2.99595e-07	910.305			4.09125e-07	914.615			6.24962e-07	913.018
4.62881e-07	912.572			4.59876e-07	910.383			3.36641e-07	909.516			5.16984e-07	911.414			6.25191e-07	913.449			3.96756e-07	913.56			5.86116e-07	913.519			2.79532e-07	910.309			3.81727e-07	914.634			5.8311e-07	913.035
4.31884e-07	912.608			4.29079e-07	910.387			3.14097e-07	909.521			4.82364e-07	911.422			5.83323e-07	913.456			3.70186e-07	913.568			5.46866e-07	913.527			2.60813e-07	910.312			3.56164e-07	914.653			5.44061e-07	913.051
4.02962e-07	912.642			4.00345e-07	910.391			2.93063e-07	909.525			4.50061e-07	911.429			5.4426e-07	913.463			3.45396e-07	913.577			5.10244e-07	913.534			2.43347e-07	910.316			3.32313e-07	914.67			5.07627e-07	913.066
3.75977e-07	912.673			3.73535e-07	910.394			2.73438e-07	909.529			4.19922e-07	911.436			5.07812e-07	913.47			3.22266e-07	913.584			4.76074e-07	913.54			2.27051e-07	910.319			3.10059e-07	914.686			4.73633e-07	913.08
3.50799e-07	912.702			3.48521e-07	910.398			2.55126e-07	909.533			3.91801e-07	911.443			4.73806e-07	913.476			3.00684e-07	913.591			4.44193e-07	913.546			2.11846e-07	910.322			2.89295e-07	914.701			4.41915e-07	913.093
3.27307e-07	912.73			3.25181e-07	910.401			2.38041e-07	909.537			3.65563e-07	911.449			4.42076e-07	913.482			2.80549e-07	913.598			4.14447e-07	913.552			1.97659e-07	910.324			2.69922e-07	914.715			4.12321e-07	913.105
3.05388e-07	912.755			3.03405e-07	910.404			2.221e-07	909.54			3.41083e-07	911.455			4.12472e-07	913.488			2.61761e-07	913.604			3.86692e-07	913.557			1.84423e-07	910.327			2.51846e-07	914.728			3.84709e-07	913.116
2.84937e-07	912.779			2.83087e-07	910.407			2.07227e-07	909.543			3.18241e-07	911.46			3.8485e-07	913.493			2.44232e-07	913.61			3.60797e-07	913.562			1.72072e-07	910.329			2.3498e-07	914.74			3.58947e-07	913.126
2.65856e-07	912.801			2.64129e-07	910.409			1.9335e-07	909.546			2.9693e-07	911.465			3.59078e-07	913.497			2.27876e-07	913.615			3.36635e-07	913.567			1.60549e-07	910.331			2.19245e-07	914.752			3.34909e-07	913.136
2.48052e-07	912.822			2.46441e-07	910.412			1.80401e-07	909.549			2.77045e-07	911.47			3.35031e-07	913.502			2.12616e-07	913.62			3.14092e-07	913.571			1.49798e-07	910.333			2.04562e-07	914.762			3.12481e-07	913.145
2.31441e-07	912.842			2.29938e-07	910.414			1.68321e-07	909.552			2.58492e-07	911.474			3.12595e-07	913.506			1.98378e-07	913.625			2.93058e-07	913.575			1.39766e-07	910.335			1.90863e-07	914.772			2.91555e-07	913.153
2.15942e-07	912.86			2.1454e-07	910.416			1.57049e-07	909.554			2.41182e-07	911.478			2.91662e-07	913.51			1.85093e-07	913.629			2.73433e-07	913.579			1.30406e-07	910.337			1.78082e-07	914.782			2.72031e-07	913.161
2.01481e-07	912.877			2.00173e-07	910.418			1.46532e-07	909.556			2.25031e-07	911.482			2.7213e-07	913.513			1.72698e-07	913.633			2.55122e-07	913.583			1.21674e-07	910.339			1.66156e-07	914.79			2.53814e-07	913.169
1.87988e-07	912.893			1.86768e-07	910.42			1.36719e-07	909.558			2.09961e-07	911.485			2.53906e-07	913.517			1.61133e-07	913.637			2.38037e-07	913.586			1.13525e-07	910.34			1.55029e-07	914.798			2.36816e-07	913.176
1.75399e-07	912.908			1.7426e-07	910.422			1.27563e-07	909.56			1.959e-07	911.489			2.36903e-07	913.52			1.50342e-07	913.64			2.22096e-07	913.589			1.05923e-07	910.342			1.44647e-07	914.806			2.20958e-07	913.182
1.63653e-07	912.921			1.62591e-07	910.423			1.19021e-07	909.562			1.82782e-07	911.492			2.21038e-07	913.523			1.40274e-07	913.644			2.07223e-07	913.592			9.88296e-08	910.343			1.34961e-07	914.813			2.06161e-07	913.188
1.52694e-07	912.934			1.51702e-07	910.425			1.1105e-07	909.564			1.70541e-07	911.495			2.06236e-07	913.525			1.30881e-07	913.647			1.93346e-07	913.595			9.22113e-08	910.344			1.25923e-07	914.82			1.92355e-07	913.194
1.42468e-07	912.946			1.41543e-07	910.426			1.03613e-07	909.566			1.59121e-07	911.497			1.92425e-07	913.528			1.22116e-07	913.65			1.80398e-07	913.597			8.60362e-08	910.346			1.1749e-07	914.826			1.79473e-07	913.199
1.32928e-07	912.958			1.32065e-07	910.428			9.66748e-08	909.567			1.48465e-07	911.5			1.79539e-07	913.53			1.13938e-07	913.652			1.68318e-07	913.6			8.02746e-08	910.347			1.09622e-07	914.831			1.67454e-07	913.204
1.24026e-07	912.968			1.23221e-07	910.429			9.02007e-08	909.568			1.38523e-07	911.502			1.67516e-07	913.533			1.06308e-07	913.655			1.57046e-07	913.602			7.48988e-08	910.348			1.02281e-07	914.837			1.56241e-07	913.208
1.1572e-07	912.978			1.14969e-07	910.43			8.41603e-08	909.57			1.29246e-07	911.504			1.56298e-07	913.535			9.91889e-08	913.657			1.46529e-07	913.604			6.98831e-08	910.349			9.54317e-08	914.842			1.45778e-07	913.213
1.07971e-07	912.987			1.0727e-07	910.431			7.85243e-08	909.571			1.20591e-07	911.506			1.45831e-07	913.537			9.25465e-08	913.659			1.36716e-07	913.606			6.52032e-08	910.349			8.90409e-08	914.846			1.36015e-07	913.217
1.0074e-07	912.996			1.00086e-07	910.432			7.32658e-08	909.572			1.12515e-07	911.508			1.36065e-07	913.538			8.63489e-08	913.661			1.27561e-07	913.607			6.08368e-08	910.35			8.30781e-08	914.851			1.26907e-07	913.22
9.39941e-08	913.003			9.33838e-08	910.433			6.83594e-08	909.573			1.0498e-07	911.51			1.26953e-07	913.54			8.05664e-08	913.663			1.19019e-07	913.609			5.67627e-08	910.351			7.75146e-08	914.855			1.18408e-07	913.224
8.76996e-08	913.011			8.71302e-08	910.434			6.37816e-08	909.574			9.79502e-08	911.512			1.18451e-07	913.542			7.51711e-08	913.665			1.11048e-07	913.611			5.29615e-08	910.352			7.23237e-08	914.859			1.10479e-07	913.227
8.18267e-08	913.018			8.12953e-08	910.435			5.95103e-08	909.575			9.13908e-08	911.513			1.10519e-07	913.543			7.01371e-08	913.667			1.03612e-07	913.612			4.94148e-08	910.352			6.74804e-08	914.862			1.0308e-07	913.23
7.6347e-08	913.024			7.58512e-08	910.435			5.55251e-08	909.576			8.52706e-08	911.515			1.03118e-07	913.544			6.54403e-08	913.668			9.66731e-08	913.613			4.61056e-08	910.353			6.29615e-08	914.865			9.61773e-08	913.233
7.12342e-08	913.03			7.07717e-08	910.436			5.18067e-08	909.577			7.95603e-08	911.516			9.62125e-08	913.546			6.10579e-08	913.67			9.01992e-08	913.615			4.30181e-08	910.354			5.87451e-08	914.868			8.97366e-08	913.235
6.64639e-08	913.036			6.60323e-08	910.437			4.83374e-08	909.577			7.42324e-08	911.517			8.97694e-08	913.547			5.69691e-08	913.671			8.41588e-08	913.616			4.01373e-08	910.354			5.48111e-08	914.871			8.37272e-08	913.238
6.2013e-08	913.041			6.16103e-08	910.437			4.51004e-08	909.578			6.92613e-08	911.518			8.37578e-08	913.548			5.3154e-08	913.672			7.8523e-08	913.617			3.74494e-08	910.355			5.11406e-08	914.874			7.81203e-08	913.24
5.78602e-08	913.046			5.74845e-08	910.438			4.20801e-08	909.579			6.46231e-08	911.519			7.81488e-08	913.549			4.95944e-08	913.673			7.32645e-08	913.618			3.49415e-08	910.355			4.77159e-08	914.877			7.28888e-08	913.242
5.39855e-08	913.051			5.36349e-08	910.438			3.92622e-08	909.579			6.02954e-08	911.52			7.29154e-08	913.55			4.62733e-08	913.675			6.83582e-08	913.619			3.26016e-08	910.356			4.45205e-08	914.879			6.80077e-08	913.244
5.03702e-08	913.055			5.00431e-08	910.439			3.66329e-08	909.58			5.62576e-08	911.521			6.80325e-08	913.551			4.31745e-08	913.676			6.37805e-08	913.62			3.04184e-08	910.356			4.15391e-08	914.881			6.34534e-08	913.246
4.69971e-08	913.059			4.66919e-08	910.439			3.41797e-08	909.58			5.24902e-08	911.522			6.34766e-08	913.552			4.02832e-08	913.676			5.95093e-08	913.621			2.83813e-08	910.356			3.87573e-08	914.883			5.92041e-08	913.248
4.38498e-08	913.063			4.35651e-08	910.44			3.18908e-08	909.581			4.89751e-08	911.523			5.92257e-08	913.553			3.75856e-08	913.677			5.55241e-08	913.621			2.64807e-08	910.357			3.61619e-08	914.885			5.52394e-08	913.25
4.09133e-08	913.066			4.06477e-08	910.44			2.97551e-08	909.581			4.56954e-08	911.524			5.52596e-08	913.553			3.50686e-08	913.678			5.18058e-08	913.622			2.47074e-08	910.357			3.37402e-08	914.887			5.15402e-08	913.251
3.81735e-08	913.07			3.79256e-08	910.44			2.77625e-08	909.582			4.26353e-08	911.525			5.1559e-08	913.554			3.27201e-08	913.679			4.83366e-08	913.623			2.30528e-08	910.358			3.14807e-08	914.888			4.80887e-08	913.252
3.56171e-08	913.073			3.53858e-08	910.441			2.59034e-08	909.582			3.97802e-08	911.525			4.81062e-08	913.555			3.0529e-08	913.68			4.50996e-08	913.623			2.1509e-08	910.358			2.93726e-08	914.89			4.48683e-08	913.254
3.32319e-08	913.075			3.30162e-08	910.441			2.41687e-08	909.582			3.71162e-08	911.526			4.48847e-08	913.555			2.84845e-08	913.68			4.20794e-08	913.624			2.00686e-08	910.358			2.74056e-08	914.891			4.18636e-08	913.255
3.10065e-08	913.078			3.08052e-08	910.441			2.25502e-08	909.583			3.46306e-08	911.526			4.18789e-08	913.556			2.6577e-08	913.681			3.92615e-08	913.624			1.87247e-08	910.358			2.55703e-08	914.893			3.90601e-08	913.256
2.89301e-08	913.08			2.87422e-08	910.442			2.10401e-08	909.583			3.23115e-08	911.527			3.90744e-08	913.556			2.47972e-08	913.682			3.66323e-08	913.625			1.74708e-08	910.359			2.38579e-08	914.894			3.64444e-08	913.257
2.69927e-08	913.083			2.68175e-08	910.442			1.96311e-08	909.583			3.01477e-08	911.527			3.64577e-08	913.557			2.31366e-08	913.682			3.41791e-08	913.625			1.63008e-08	910.359			2.22602e-08	914.895			3.40038e-08	913.258
2.51851e-08	913.085			2.50216e-08	910.442			1.83164e-08	909.584			2.81288e-08	911.528			3.40162e-08	913.557			2.15872e-08	913.683			3.18902e-08	913.626			1.52092e-08	910.359			2.07695e-08	914.896			3.17267e-08	913.259
2.34985e-08	913.087			2.33459e-08	910.442			1.70898e-08	909.584			2.62451e-08	911.528			3.17383e-08	913.558			2.01416e-08	913.683			2.97546e-08	913.626			1.41907e-08	910.359			1.93787e-08	914.897			2.96021e-08	913.26
[truncated: 19 more columns]

## Sheet: Fig. S3a
Sample Information	Sample Information		Sample Information	Sample Information		Sample Information	Sample Information		Sample Information	Sample Information		Sample Information	Sample Information		Sample Information	Sample Information		Sample Information	Sample Information		Sample Information	Sample Information		Sample Information	Sample Information		Sample Information	Sample Information		Sample Information	Sample Information		Sample Information	Sample Information		Sample Information	Sample Information		Sample Information	Sample Information		Sample Information	Sample Information		Sample Information	Sample Information
Merge-Set Name:			Merge-Set Name:			Merge-Set Name:			Merge-Set Name:			Merge-Set Name:			Merge-Set Name:			Merge-Set Name:			Merge-Set Name:			Merge-Set Name:			Merge-Set Name:			Merge-Set Name:			Merge-Set Name:			Merge-Set Name:			Merge-Set Name:			Merge-Set Name:			Merge-Set Name:
Run Name:			Run Name:			Run Name:			Run Name:			Run Name:			Run Name:			Run Name:			Run Name:			Run Name:			Run Name:			Run Name:			Run Name:			Run Name:			Run Name:			Run Name:			Run Name:
Date of Measurement:	2021-03-26 13:11:43		Date of Measurement:	2021-03-26 13:12:24		Date of Measurement:	2021-03-26 13:13:04		Date of Measurement:	2021-03-26 13:13:45		Date of Measurement:	2021-03-26 13:14:25		Date of Measurement:	2021-03-26 13:15:05		Date of Measurement:	2021-03-26 13:15:46		Date of Measurement:	2021-03-26 13:16:26		Date of Measurement:	2021-03-26 13:17:07		Date of Measurement:	2021-03-26 13:17:47		Date of Measurement:	2021-03-26 13:18:28		Date of Measurement:	2021-03-26 13:19:08		Date of Measurement:	2021-03-26 13:19:49		Date of Measurement:	2021-03-26 13:20:29		Date of Measurement:	2021-03-26 13:21:10		Date of Measurement:	2021-03-26 13:21:50
Capillary Type:	Unspecified container/capillary type		Capillary Type:	Unspecified container/capillary type		Capillary Type:	Unspecified container/capillary type		Capillary Type:	Unspecified container/capillary type		Capillary Type:	Unspecified container/capillary type		Capillary Type:	Unspecified container/capillary type		Capillary Type:	Unspecified container/capillary type		Capillary Type:	Unspecified container/capillary type		Capillary Type:	Unspecified container/capillary type		Capillary Type:	Unspecified container/capillary type		Capillary Type:	Unspecified container/capillary type		Capillary Type:	Unspecified container/capillary type		Capillary Type:	Unspecified container/capillary type		Capillary Type:	Unspecified container/capillary type		Capillary Type:	Unspecified container/capillary type		Capillary Type:	Unspecified container/capillary type
Capillary Position:	1		Capillary Position:	2		Capillary Position:	3		Capillary Position:	4		Capillary Position:	5		Capillary Position:	6		Capillary Position:	7		Capillary Position:	8		Capillary Position:	9		Capillary Position:	10		Capillary Position:	11		Capillary Position:	12		Capillary Position:	13		Capillary Position:	14		Capillary Position:	15		Capillary Position:	16
Ligand:	WT2a-CODD		Ligand:	WT2a-CODD		Ligand:	WT2a-CODD		Ligand:	WT2a-CODD		Ligand:	WT2a-CODD		Ligand:	WT2a-CODD		Ligand:	WT2a-CODD		Ligand:	WT2a-CODD		Ligand:	WT2a-CODD		Ligand:	WT2a-CODD		Ligand:	WT2a-CODD		Ligand:	WT2a-CODD		Ligand:	WT2a-CODD		Ligand:	WT2a-CODD		Ligand:	WT2a-CODD		Ligand:	WT2a-CODD
Ligand Concentration:	0.00077		Ligand Concentration:	0.000385		Ligand Concentration:	0.0001925		Ligand Concentration:	9.625e-05		Ligand Concentration:	4.8125e-05		Ligand Concentration:	2.40625e-05		Ligand Concentration:	1.20312e-05		Ligand Concentration:	6.01562e-06		Ligand Concentration:	3.00781e-06		Ligand Concentration:	1.50391e-06		Ligand Concentration:	7.51953e-07		Ligand Concentration:	3.75977e-07		Ligand Concentration:	1.87988e-07		Ligand Concentration:	9.39941e-08		Ligand Concentration:	4.69971e-08		Ligand Concentration:	2.34985e-08
Target:	WT-PHD2(181-426)		Target:	WT-PHD2(181-426)		Target:	WT-PHD2(181-426)		Target:	WT-PHD2(181-426)		Target:	WT-PHD2(181-426)		Target:	WT-PHD2(181-426)		Target:	WT-PHD2(181-426)		Target:	WT-PHD2(181-426)		Target:	WT-PHD2(181-426)		Target:	WT-PHD2(181-426)		Target:	WT-PHD2(181-426)		Target:	WT-PHD2(181-426)		Target:	WT-PHD2(181-426)		Target:	WT-PHD2(181-426)		Target:	WT-PHD2(181-426)		Target:	WT-PHD2(181-426)
TargetConcentration:	2.5e-08		TargetConcentration:	2.5e-08		TargetConcentration:	2.5e-08		TargetConcentration:	2.5e-08		TargetConcentration:	2.5e-08		TargetConcentration:	2.5e-08		TargetConcentration:	2.5e-08		TargetConcentration:	2.5e-08		TargetConcentration:	2.5e-08		TargetConcentration:	2.5e-08		TargetConcentration:	2.5e-08		TargetConcentration:	2.5e-08		TargetConcentration:	2.5e-08		TargetConcentration:	2.5e-08		TargetConcentration:	2.5e-08		TargetConcentration:	2.5e-08
Measurement Settings	Measurement Settings		Measurement Settings	Measurement Settings		Measurement Settings	Measurement Settings		Measurement Settings	Measurement Settings		Measurement Settings	Measurement Settings		Measurement Settings	Measurement Settings		Measurement Settings	Measurement Settings		Measurement Settings	Measurement Settings		Measurement Settings	Measurement Settings		Measurement Settings	Measurement Settings		Measurement Settings	Measurement Settings		Measurement Settings	Measurement Settings		Measurement Settings	Measurement Settings		Measurement Settings	Measurement Settings		Measurement Settings	Measurement Settings		Measurement Settings	Measurement Settings
MST-Power:	Medium		MST-Power:	Medium		MST-Power:	Medium		MST-Power:	Medium		MST-Power:	Medium		MST-Power:	Medium		MST-Power:	Medium		MST-Power:	Medium		MST-Power:	Medium		MST-Power:	Medium		MST-Power:	Medium		MST-Power:	Medium		MST-Power:	Medium		MST-Power:	Medium		MST-Power:	Medium		MST-Power:	Medium
Excitation-Power:	20		Excitation-Power:	20		Excitation-Power:	20		Excitation-Power:	20		Excitation-Power:	20		Excitation-Power:	20		Excitation-Power:	20		Excitation-Power:	20		Excitation-Power:	20		Excitation-Power:	20		Excitation-Power:	20		Excitation-Power:	20		Excitation-Power:	20		Excitation-Power:	20		Excitation-Power:	20		Excitation-Power:	20
Excitation type:	Nano - RED		Excitation type:	Nano - RED		Excitation type:	Nano - RED		Excitation type:	Nano - RED		Excitation type:	Nano - RED		Excitation type:	Nano - RED		Excitation type:	Nano - RED		Excitation type:	Nano - RED		Excitation type:	Nano - RED		Excitation type:	Nano - RED		Excitation type:	Nano - RED		Excitation type:	Nano - RED		Excitation type:	Nano - RED		Excitation type:	Nano - RED		Excitation type:	Nano - RED		Excitation type:	Nano - RED
Thermostat Setpoint:	(disabled)		Thermostat Setpoint:	(disabled)		Thermostat Setpoint:	(disabled)		Thermostat Setpoint:	(disabled)		Thermostat Setpoint:	(disabled)		Thermostat Setpoint:	(disabled)		Thermostat Setpoint:	(disabled)		Thermostat Setpoint:	(disabled)		Thermostat Setpoint:	(disabled)		Thermostat Setpoint:	(disabled)		Thermostat Setpoint:	(disabled)		Thermostat Setpoint:	(disabled)		Thermostat Setpoint:	(disabled)		Thermostat Setpoint:	(disabled)		Thermostat Setpoint:	(disabled)		Thermostat Setpoint:	(disabled)
Included	Included		Included	Included		Included	Included		Included	Included		Included	Included		Included	Included		Included	Included		Included	Included		Included	Included		Included	Included		Included	Included		Included	Included		Included	Included		Included	Included		Included	Included		Included	Included
Time [s]	Normalized Fluorescence [-]		Time [s]	Normalized Fluorescence [-]		Time [s]	Normalized Fluorescence [-]		Time [s]	Normalized Fluorescence [-]		Time [s]	Normalized Fluorescence [-]		Time [s]	Normalized Fluorescence [-]		Time [s]	Normalized Fluorescence [-]		Time [s]	Normalized Fluorescence [-]		Time [s]	Normalized Fluorescence [-]		Time [s]	Normalized Fluorescence [-]		Time [s]	Normalized Fluorescence [-]		Time [s]	Normalized Fluorescence [-]		Time [s]	Normalized Fluorescence [-]		Time [s]	Normalized Fluorescence [-]		Time [s]	Normalized Fluorescence [-]		Time [s]	Normalized Fluorescence [-]
-3.57675	1.00015		-3.57675	0.999767		-3.57675	1.00003		-3.57675	0.998686		-3.57675	0.999248		-3.57675	1.0011		-3.57675	0.999301		-3.57675	1.00039		-3.57675	0.999536		-3.57675	0.999549		-3.57675	1.0005		-3.57675	0.998389		-3.57675	1.00003		-3.57675	1.00014		-3.57675	1.00011		-3.57675	0.999999
-3.50223	0.998452		-3.50223	0.999995		-3.50223	0.998964		-3.50223	0.999072		-3.50223	1.0007		-3.50223	1.00135		-3.50223	1.00077		-3.50223	1.0004		-3.50223	0.999577		-3.50223	0.999574		-3.50223	1.00045		-3.50223	0.999593		-3.50223	1.00036		-3.50223	0.999711		-3.50223	1.00029		-3.50223	1.00057
-3.42772	0.999031		-3.42772	0.999761		-3.42772	0.999228		-3.42772	0.999662		-3.42772	1.00073		-3.42772	1.00115		-3.42772	1.00036		-3.42772	0.99942		-3.42772	0.998684		-3.42772	0.999944		-3.42772	1.00153		-3.42772	1.00006		-3.42772	0.999691		-3.42772	0.999642		-3.42772	1.00095		-3.42772	1.0002
-3.3532	0.999606		-3.3532	0.999441		-3.3532	0.99915		-3.3532	1.00054		-3.3532	0.999378		-3.3532	1.00026		-3.3532	0.999871		-3.3532	1.00108		-3.3532	0.999303		-3.3532	0.999735		-3.3532	1.00021		-3.3532	0.999731		-3.3532	1.00021		-3.3532	1.00062		-3.3532	0.999488		-3.3532	1.00026
-3.27869	0.999569		-3.27869	0.999752		-3.27869	0.999483		-3.27869	0.999951		-3.27869	0.999177		-3.27869	0.999881		-3.27869	1.00068		-3.27869	0.998848		-3.27869	1.00067		-3.27869	0.999785		-3.27869	0.99974		-3.27869	0.999237		-3.27869	1.00132		-3.27869	1.00065		-3.27869	0.999401		-3.27869	1.00009
-3.20417	0.999788		-3.20417	0.999358		-3.20417	1.00082		-3.20417	1.00002		-3.20417	0.999135		-3.20417	1.00078		-3.20417	0.999903		-3.20417	1.00006		-3.20417	0.999274		-3.20417	0.999114		-3.20417	0.999258		-3.20417	1.00022		-3.20417	1.00013		-3.20417	1.00094		-3.20417	0.999302		-3.20417	0.999734
-3.12966	0.999463		-3.12966	1.00106		-3.12966	1.00098		-3.12966	0.999352		-3.12966	0.999219		-3.12966	1.00012		-3.12966	1.0011		-3.12966	1.00036		-3.12966	0.999797		-3.12966	0.999477		-3.12966	1.00015		-3.12966	0.999932		-3.12966	1.00026		-3.12966	0.999568		-3.12966	0.999066		-3.12966	0.999346
-3.05514	0.999977		-3.05514	0.999139		-3.05514	1.00045		-3.05514	1.00001		-3.05514	0.999564		-3.05514	1.00051		-3.05514	1.00069		-3.05514	1.00078		-3.05514	0.999738		-3.05514	1.00053		-3.05514	1.00029		-3.05514	1.00004		-3.05514	0.999732		-3.05514	1.00006		-3.05514	1.00077		-3.05514	0.999547
-2.98062	1.00046		-2.98062	0.999404		-2.98062	0.999699		-2.98062	1.00014		-2.98062	1.00099		-2.98062	1.00045		-2.98062	0.999899		-2.98062	1.00039		-2.98062	1.00057		-2.98062	1.00009		-2.98062	1.00025		-2.98062	1.00094		-2.98062	0.999206		-2.98062	1.0017		-2.98062	1.00154		-2.98062	0.999846
-2.90611	1.00006		-2.90611	0.9989		-2.90611	0.999954		-2.90611	1.00005		-2.90611	0.999804		-2.90611	0.999202		-2.90611	0.998832		-2.90611	1.00105		-2.90611	0.998909		-2.90611	0.999609		-2.90611	0.999465		-2.90611	0.999843		-2.90611	0.999021		-2.90611	1.00098		-2.90611	1.00094		-2.90611	1.00054
-2.83159	0.99984		-2.83159	1.00061		-2.83159	1.00042		-2.83159	1.00068		-2.83159	0.999917		-2.83159	1.0004		-2.83159	0.999892		-2.83159	1.00067		-2.83159	0.999852		-2.83159	0.999634		-2.83159	0.998799		-2.83159	0.99884		-2.83159	1.00024		-2.83159	0.999364		-2.83159	1.00127		-2.83159	0.999443
-2.75708	1.00015		-2.75708	0.999911		-2.75708	1.0013		-2.75708	1.00022		-2.75708	1.00036		-2.75708	0.999654		-2.75708	1.00018		-2.75708	0.999584		-2.75708	0.999645		-2.75708	1.00087		-2.75708	0.998122		-2.75708	0.999118		-2.75708	1.0005		-2.75708	1.0008		-2.75708	0.999776		-2.75708	0.998179
-2.68256	0.999299		-2.68256	1.00049		-2.68256	1.00119		-2.68256	1.00064		-2.68256	0.998854		-2.68256	0.998424		-2.68256	1.00072		-2.68256	1.00094		-2.68256	0.999473		-2.68256	0.999885		-2.68256	0.999159		-2.68256	1.0007		-2.68256	0.999554		-2.68256	1.00004		-2.68256	1.00062		-2.68256	0.999747
-2.60805	0.998741		-2.60805	0.999738		-2.60805	1.00068		-2.60805	1.00007		-2.60805	1.00038		-2.60805	0.999296		-2.60805	1.00039		-2.60805	1.00015		-2.60805	1.00097		-2.60805	1.00026		-2.60805	0.998311		-2.60805	1.00085		-2.60805	1.0014		-2.60805	0.999599		-2.60805	0.999841		-2.60805	0.998818
-2.53353	0.998434		-2.53353	1.00049		-2.53353	1.00086		-2.53353	1.00019		-2.53353	0.999789		-2.53353	0.999464		-2.53353	1.00001		-2.53353	1.00043		-2.53353	1.00039		-2.53353	0.998992		-2.53353	0.99846		-2.53353	1.00068		-2.53353	0.999795		-2.53353	1.00176		-2.53353	1.00027		-2.53353	0.999317
-2.45901	0.999247		-2.45901	0.999588		-2.45901	0.999095		-2.45901	0.998743		-2.45901	1.00135		-2.45901	0.999876		-2.45901	1.00022		-2.45901	0.999288		-2.45901	1.00071		-2.45901	0.999373		-2.45901	0.998712		-2.45901	0.99958		-2.45901	0.998815		-2.45901	1.00046		-2.45901	1.00024		-2.45901	0.99929
-2.3845	0.998988		-2.3845	0.999387		-2.3845	0.999406		-2.3845	0.999226		-2.3845	1.00207		-2.3845	0.999731		-2.3845	0.99935		-2.3845	0.999768		-2.3845	1.0008		-2.3845	1.0007		-2.3845	0.999784		-2.3845	1.00045		-2.3845	0.999247		-2.3845	0.998735		-2.3845	1.00007		-2.3845	0.999839
-2.30998	1.00044		-2.30998	0.999855		-2.30998	0.99981		-2.30998	0.999477		-2.30998	1.00183		-2.30998	1.00067		-2.30998	1.00045		-2.30998	0.999254		-2.30998	0.99867		-2.30998	1.00187		-2.30998	0.999444		-2.30998	1.00149		-2.30998	0.99906		-2.30998	0.999563		-2.30998	0.999302		-2.30998	1.00047
-2.23547	0.999955		-2.23547	0.999376		-2.23547	1.00058		-2.23547	0.999992		-2.23547	1.00001		-2.23547	1.00037		-2.23547	1.00016		-2.23547	1.00008		-2.23547	0.998782		-2.23547	0.999398		-2.23547	0.999998		-2.23547	1.00019		-2.23547	1.00134		-2.23547	0.998287		-2.23547	0.998605		-2.23547	1.00002
-2.16095	1.00071		-2.16095	0.999816		-2.16095	0.999305		-2.16095	0.999457		-2.16095	1.00082		-2.16095	0.99948		-2.16095	1.00033		-2.16095	1.00003		-2.16095	0.999636		-2.16095	0.999921		-2.16095	1.00038		-2.16095	1.00185		-2.16095	1.00058		-2.16095	0.998193		-2.16095	0.998523		-2.16095	0.999824
-2.08644	0.999372		-2.08644	0.999997		-2.08644	0.999698		-2.08644	0.999881		-2.08644	1.00084		-2.08644	0.999809		-2.08644	1.00016		-2.08644	1.00092		-2.08644	0.998446		-2.08644	1.00163		-2.08644	1.00017		-2.08644	0.99997		-2.08644	0.999818		-2.08644	0.998585		-2.08644	0.999353		-2.08644	1.00009
-2.01192	0.99997		-2.01192	1.00047		-2.01192	1.00047		-2.01192	1.00006		-2.01192	1.00043		-2.01192	0.999028		-2.01192	0.999009		-2.01192	1.00043		-2.01192	0.998836		-2.01192	1.00078		-2.01192	0.998416		-2.01192	0.999294		-2.01192	1.00002		-2.01192	0.997156		-2.01192	0.999275		-2.01192	1.00179
-1.93741	0.999201		-1.93741	1.00157		-1.93741	0.999338		-1.93741	0.999409		-1.93741	1.00065		-1.93741	0.99916		-1.93741	0.999118		-1.93741	1.00036		-1.93741	1.00094		-1.93741	0.99882		-1.93741	0.998147		-1.93741	0.998633		-1.93741	0.999449		-1.93741	0.997781		-1.93741	0.999374		-1.93741	1.00059
-1.86289	1.00005		-1.86289	1.00002		-1.86289	1		-1.86289	1.00022		-1.86289	1.00144		-1.86289	0.999403		-1.86289	0.999404		-1.86289	0.999438		-1.86289	0.998369		-1.86289	0.99889		-1.86289	0.999339		-1.86289	0.999413		-1.86289	0.999375		-1.86289	0.997209		-1.86289	0.99927		-1.86289	0.999394
-1.78837	0.999484		-1.78837	1.00076		-1.78837	0.999069		-1.78837	1.00017		-1.78837	1.00012		-1.78837	1.00016		-1.78837	0.998565		-1.78837	1.00011		-1.78837	0.999036		-1.78837	0.999738		-1.78837	0.998644		-1.78837	0.999666		-1.78837	0.999242		-1.78837	0.998809		-1.78837	0.999942		-1.78837	0.999761
-1.71386	0.999331		-1.71386	0.9998		-1.71386	1.00055		-1.71386	1.00003		-1.71386	1.00037		-1.71386	0.999219		-1.71386	0.999568		-1.71386	0.998934		-1.71386	0.998897		-1.71386	1.00006		-1.71386	0.998687		-1.71386	0.999927		-1.71386	0.999254		-1.71386	0.998967		-1.71386	1.00076		-1.71386	1.00007
-1.63934	0.999336		-1.63934	1.00152		-1.63934	1.00001		-1.63934	1.00015		-1.63934	1.00039		-1.63934	1.00109		-1.63934	0.999236		-1.63934	1.00102		-1.63934	0.998804		-1.63934	0.999919		-1.63934	0.998813		-1.63934	0.998437		-1.63934	1.00011		-1.63934	0.998775		-1.63934	1.00107		-1.63934	0.998561
-1.56483	0.999226		-1.56483	1.00087		-1.56483	1.00027		-1.56483	1.00032		-1.56483	1.00097		-1.56483	1.00028		-1.56483	0.998016		-1.56483	1.0014		-1.56483	0.999686		-1.56483	1.00047		-1.56483	0.997593		-1.56483	0.999472		-1.56483	1.00015		-1.56483	0.999396		-1.56483	1.0012		-1.56483	1.00066
-1.49031	1.00091		-1.49031	1.00144		-1.49031	1.00088		-1.49031	0.998973		-1.49031	1.00056		-1.49031	0.999195		-1.49031	0.998494		-1.49031	0.998793		-1.49031	0.998895		-1.49031	1.00065		-1.49031	0.998011		-1.49031	1.0001		-1.49031	0.998801		-1.49031	0.999151		-1.49031	1.00073		-1.49031	0.999112
-1.4158	1.00082		-1.4158	1.00054		-1.4158	1.0007		-1.4158	1.00028		-1.4158	1.0009		-1.4158	1.00011		-1.4158	0.999004		-1.4158	0.999811		-1.4158	0.998797		-1.4158	0.999711		-1.4158	0.997922		-1.4158	1.0003		-1.4158	1.0002		-1.4158	0.999449		-1.4158	0.999558		-1.4158	0.999641
-1.34128	0.999996		-1.34128	1.00148		-1.34128	1.00024		-1.34128	0.999125		-1.34128	1.00106		-1.34128	1.00074		-1.34128	0.999446		-1.34128	1.00015		-1.34128	0.999256		-1.34128	0.999719		-1.34128	0.99722		-1.34128	0.999287		-1.34128	1.00106		-1.34128	0.998909		-1.34128	0.999286		-1.34128	0.999092
-1.26677	1.00008		-1.26677	1.00165		-1.26677	1.00105		-1.26677	0.998645		-1.26677	1.00153		-1.26677	1.00132		-1.26677	1.00001		-1.26677	1.00079		-1.26677	0.99902		-1.26677	0.999522		-1.26677	0.997461		-1.26677	0.999909		-1.26677	1.00137		-1.26677	0.999429		-1.26677	0.998555		-1.26677	0.99853
-1.19225	0.999557		-1.19225	1.00106		-1.19225	1.00063		-1.19225	0.99941		-1.19225	1.00123		-1.19225	1.00102		-1.19225	1.00017		-1.19225	1.00036		-1.19225	0.999568		-1.19225	1.0004		-1.19225	0.998277		-1.19225	0.999814		-1.19225	1.00045		-1.19225	0.998425		-1.19225	1.00035		-1.19225	0.998343
-1.11773	1.00038		-1.11773	1.00113		-1.11773	1.00075		-1.11773	0.999229		-1.11773	1.00166		-1.11773	1.00141		-1.11773	1.00011		-1.11773	1.00041		-1.11773	0.999972		-1.11773	1.00021		-1.11773	0.997468		-1.11773	1.00034		-1.11773	1.00085		-1.11773	0.998383		-1.11773	0.999063		-1.11773	0.998581
-1.04322	0.998281		-1.04322	1.00085		-1.04322	1.00121		-1.04322	0.998817		-1.04322	1.00088		-1.04322	1.00104		-1.04322	1.00106		-1.04322	1.00051		-1.04322	0.999337		-1.04322	0.999506		-1.04322	0.998927		-1.04322	0.999161		-1.04322	1.00082		-1.04322	0.999897		-1.04322	1.00064		-1.04322	0.999043
-0.968703	0.999895		-0.968703	1.00048		-0.968703	1.00164		-0.968703	0.999551		-0.968703	1.00074		-0.968703	1.00112		-0.968703	1.00105		-0.968703	1.00052		-0.968703	1.00009		-0.968703	1.00044		-0.968703	0.997855		-0.968703	1.00015		-0.968703	1.0002		-0.968703	0.999617		-0.968703	0.999819		-0.968703	0.999994
-0.894187	0.99917		-0.894187	1.00025		-0.894187	1.0005		-0.894187	1.00007		-0.894187	1.00107		-0.894187	1.0007		-0.894187	1.00058		-0.894187	1.00011		-0.894187	0.998559		-0.894187	0.998899		-0.894187	0.999289		-0.894187	0.998921		-0.894187	1.0007		-0.894187	0.999116		-0.894187	0.999843		-0.894187	0.999349
-0.819672	0.999637		-0.819672	0.999135		-0.819672	1.00062		-0.819672	0.999393		-0.819672	1.00103		-0.819672	0.999774		-0.819672	1.00122		-0.819672	1.00002		-0.819672	0.998933		-0.819672	0.999747		-0.819672	0.9973		-0.819672	1.00004		-0.819672	1.00072		-0.819672	0.998356		-0.819672	1.00014		-0.819672	1.00135
-0.745156	0.99905		-0.745156	0.99866		-0.745156	1.00028		-0.745156	1.00005		-0.745156	0.999601		-0.745156	0.999999		-0.745156	1.00115		-0.745156	0.999239		-0.745156	0.998552		-0.745156	0.999257		-0.745156	0.997903		-0.745156	0.99841		-0.745156	1.00068		-0.745156	0.999639		-0.745156	1.00053		-0.745156	0.999877
-0.67064	0.999499		-0.67064	0.999946		-0.67064	0.999795		-0.67064	1.00147		-0.67064	0.999857		-0.67064	0.999531		-0.67064	1.00018		-0.67064	1.00044		-0.67064	0.998632		-0.67064	0.99925		-0.67064	0.997464		-0.67064	0.998966		-0.67064	0.999088		-0.67064	0.99931		-0.67064	0.999812		-0.67064	0.998733
-0.596125	0.998263		-0.596125	0.999459		-0.596125	0.998726		-0.596125	0.999638		-0.596125	1.00064		-0.596125	1.00154		-0.596125	1.00079		-0.596125	1.00033		-0.596125	0.999571		-0.596125	0.999019		-0.596125	0.997751		-0.596125	0.999081		-0.596125	1.00017		-0.596125	0.999539		-0.596125	1.00009		-0.596125	1.00106
-0.521609	0.997942		-0.521609	0.99972		-0.521609	0.999941		-0.521609	0.99926		-0.521609	1.00016		-0.521609	1.00095		-0.521609	1.00073		-0.521609	1.0004		-0.521609	0.997741		-0.521609	0.998462		-0.521609	0.998441		-0.521609	0.999959		-0.521609	0.999686		-0.521609	0.999682		-0.521609	1.00108		-0.521609	0.999902
-0.447094	0.998083		-0.447094	1.00067		-0.447094	0.999708		-0.447094	1.00094		-0.447094	1.00061		-0.447094	1.00085		-0.447094	0.999348		-0.447094	1.00089		-0.447094	0.998376		-0.447094	1.00009		-0.447094	0.998551		-0.447094	1.00036		-0.447094	1.00113		-0.447094	0.999259		-0.447094	1.00032		-0.447094	0.99889
-0.372578	0.9965		-0.372578	0.999599		-0.372578	0.998749		-0.372578	0.999926		-0.372578	1.00096		-0.372578	1.00159		-0.372578	0.998332		-0.372578	1.0015		-0.372578	0.998228		-0.372578	0.999765		-0.372578	0.999868		-0.372578	0.999857		-0.372578	1.00002		-0.372578	0.999964		-0.372578	1.00148		-0.372578	0.999077
-0.298063	0.997348		-0.298063	0.999557		-0.298063	0.998918		-0.298063	0.998747		-0.298063	0.999342		-0.298063	1.00082		-0.298063	0.999906		-0.298063	1.00098		-0.298063	0.998337		-0.298063	0.999797		-0.298063	0.997644		-0.298063	0.999733		-0.298063	0.999145		-0.298063	0.999742		-0.298063	0.99936		-0.298063	0.999763
-0.223547	0.997976		-0.223547	1.00062		-0.223547	1.00024		-0.223547	0.999261		-0.223547	1.00083		-0.223547	1.00054		-0.223547	0.999124		-0.223547	1.00209		-0.223547	0.998269		-0.223547	0.999541		-0.223547	0.997151		-0.223547	0.998982		-0.223547	0.999566		-0.223547	0.999931		-0.223547	1.00024		-0.223547	0.999488
-0.149031	0.999099		-0.149031	0.999523		-0.149031	1.00082		-0.149031	0.998291		-0.149031	1.00145		-0.149031	1.00082		-0.149031	0.999178		-0.149031	1.00126		-0.149031	0.998432		-0.149031	0.999863		-0.149031	0.998897		-0.149031	0.999154		-0.149031	0.999525		-0.149031	0.99921		-0.149031	0.999659		-0.149031	0.998147
-0.0745156	0.999757		-0.0745156	1.00005		-0.0745156	1.00087		-0.0745156	0.997922		-0.0745156	0.999891		-0.0745156	0.999477		-0.0745156	1.00046		-0.0745156	1.00053		-0.0745156	0.998084		-0.0745156	1.00023		-0.0745156	0.998877		-0.0745156	1.00034		-0.0745156	0.999945		-0.0745156	0.999192		-0.0745156	0.999527		-0.0745156	0.999076
0	0.997623		0	0.998407		0	1.0012		0	0.998415		0	1.0018		0	1.00016		0	1.00096		0	1.00024		0	0.998441		0	0.999341		0	0.9982		0	0.99901		0	1.00009		0	0.999057		0	1.00066		0	0.998676
0.0745156	0.987228		0.0745156	0.98714		0.0745156	0.988796		0.0745156	0.987858		0.0745156	0.990628		0.0745156	0.991094		0.0745156	0.990182		0.0745156	0.992048		0.0745156	0.990362		0.0745156	0.989905		0.0745156	0.991193		0.0745156	0.991382		0.0745156	0.992495		0.0745156	0.990223		0.0745156	0.99178		0.0745156	0.990458
0.149031	0.981841		0.149031	0.982199		0.149031	0.98153		0.149031	0.981317		0.149031	0.985056		0.149031	0.985906		0.149031	0.983824		0.149031	0.988007		0.149031	0.986869		0.149031	0.985911		0.149031	0.985833		0.149031	0.987042		0.149031	0.986031		0.149031	0.985907		0.149031	0.986936		0.149031	0.98664
0.223547	0.976894		0.223547	0.977094		0.223547	0.9781		0.223547	0.977185		0.223547	0.980754		0.223547	0.982483		0.223547	0.982395		0.223547	0.983563		0.223547	0.984139		0.223547	0.982095		0.223547	0.983939		0.223547	0.984032		0.223547	0.983949		0.223547	0.98321		0.223547	0.984474		0.223547	0.983535
0.298062	0.97337		0.298062	0.973327		0.298062	0.974481		0.298062	0.974952		0.298062	0.977594		0.298062	0.977909		0.298062	0.977341		0.298062	0.98063		0.298062	0.980251		0.298062	0.980725		0.298062	0.981771		0.298062	0.981741		0.298062	0.982629		0.298062	0.982317		0.298062	0.983655		0.298062	0.981094
0.372578	0.970459		0.372578	0.971002		0.372578	0.973108		0.372578	0.971549		0.372578	0.97609		0.372578	0.975864		0.372578	0.975737		0.372578	0.97897		0.372578	0.979216		0.372578	0.978766		0.372578	0.979371		0.372578	0.979493		0.372578	0.980368		0.372578	0.980361		0.372578	0.979722		0.372578	0.98016
0.447093	0.967922		0.447093	0.968552		0.447093	0.970371		0.447093	0.969986		0.447093	0.973143		0.447093	0.973951		0.447093	0.974233		0.447093	0.976943		0.447093	0.978157		0.447093	0.977227		0.447093	0.97827		0.447093	0.978591		0.447093	0.978691		0.447093	0.978659		0.447093	0.977705		0.447093	0.979012
0.521609	0.966523		0.521609	0.966404		0.521609	0.969064		0.521609	0.967886		0.521609	0.970284		0.521609	0.971787		0.521609	0.973977		0.521609	0.974783		0.521609	0.977538		0.521609	0.975466		0.521609	0.976121		0.521609	0.977202		0.521609	0.976952		0.521609	0.977129		0.521609	0.976946		0.521609	0.977343
0.596125	0.964962		0.596125	0.965394		0.596125	0.967094		0.596125	0.967008		0.596125	0.969112		0.596125	0.970477		0.596125	0.97133		0.596125	0.974291		0.596125	0.974611		0.596125	0.974792		0.596125	0.975561		0.596125	0.975085		0.596125	0.975148		0.596125	0.975608		0.596125	0.975212		0.596125	0.97569
0.67064	0.962531		0.67064	0.963869		0.67064	0.965284		0.67064	0.966197		0.67064	0.968173		0.67064	0.96857		0.67064	0.970805		0.67064	0.972334		0.67064	0.972968		0.67064	0.973289		0.67064	0.973874		0.67064	0.974296		0.67064	0.974253		0.67064	0.974405		0.67064	0.974395		0.67064	0.974356
0.745156	0.961135		0.745156	0.961222		0.745156	0.96389		0.745156	0.962831		0.745156	0.965093		0.745156	0.966565		0.745156	0.969424		0.745156	0.971999		0.745156	0.972691		0.745156	0.972208		0.745156	0.971854		0.745156	0.972979		0.745156	0.97378		0.745156	0.971662		0.745156	0.973188		0.745156	0.973174
0.819672	0.958477		0.819672	0.959583		0.819672	0.962663		0.819672	0.96142		0.819672	0.964465		0.819672	0.965671		0.819672	0.968778		0.819672	0.970166		0.819672	0.972519		0.819672	0.972151		0.819672	0.970591		0.819672	0.972968		0.819672	0.971559		0.819672	0.971372		0.819672	0.972941		0.819672	0.971876
0.894187	0.957426		0.894187	0.9572		0.894187	0.959964		0.894187	0.961092		0.894187	0.964083		0.894187	0.96458		0.894187	0.967459		0.894187	0.967935		0.894187	0.97032		0.894187	0.970648		0.894187	0.968932		0.894187	0.971866		0.894187	0.969833		0.894187	0.969834		0.894187	0.97194		0.894187	0.970987
0.968703	0.955614		0.968703	0.956179		0.968703	0.958854		0.968703	0.960228		0.968703	0.960721		0.968703	0.96321		0.968703	0.966481		0.968703	0.967992		0.968703	0.969665		0.968703	0.96854		0.968703	0.969145		0.968703	0.970215		0.968703	0.969749		0.968703	0.968095		0.968703	0.970746		0.968703	0.96858
1.04322	0.955211		1.04322	0.954947		1.04322	0.9587		1.04322	0.958229		1.04322	0.95967		1.04322	0.961041		1.04322	0.965565		1.04322	0.966812		1.04322	0.96883		1.04322	0.967492		1.04322	0.96908		1.04322	0.969467		1.04322	0.969171		1.04322	0.967531		1.04322	0.970195		1.04322	0.967718
1.11773	0.954088		1.11773	0.953985		1.11773	0.956013		1.11773	0.956227		1.11773	0.95933		1.11773	0.96151		1.11773	0.962962		1.11773	0.964852		1.11773	0.967241		1.11773	0.968152		1.11773	0.967645		1.11773	0.969059		1.11773	0.968013		1.11773	0.967027		1.11773	0.969808		1.11773	0.969034
1.19225	0.951963		1.19225	0.95248		1.19225	0.954809		1.19225	0.956096		1.19225	0.957456		1.19225	0.960512		1.19225	0.962087		1.19225	0.964922		1.19225	0.96533		1.19225	0.966657		1.19225	0.967645		1.19225	0.96705		1.19225	0.967025		1.19225	0.967348		1.19225	0.968239		1.19225	0.967828
1.26677	0.950136		1.26677	0.952245		1.26677	0.953181		1.26677	0.954268		1.26677	0.956118		1.26677	0.959831		1.26677	0.961855		1.26677	0.964809		1.26677	0.963854		1.26677	0.966027		1.26677	0.965618		1.26677	0.96657		1.26677	0.966656		1.26677	0.966945		1.26677	0.966748		1.26677	0.965394
1.34128	0.94888		1.34128	0.951202		1.34128	0.951888		1.34128	0.954251		1.34128	0.954934		1.34128	0.959183		1.34128	0.960804		1.34128	0.963571		1.34128	0.964097		1.34128	0.964654		1.34128	0.965751		1.34128	0.9665		1.34128	0.966902		1.34128	0.964622		1.34128	0.965372		1.34128	0.964546
1.4158	0.948427		1.4158	0.950292		1.4158	0.950595		1.4158	0.952773		1.4158	0.955079		1.4158	0.957497		1.4158	0.960163		1.4158	0.962221		1.4158	0.96358		1.4158	0.963951		1.4158	0.964392		1.4158	0.965595		1.4158	0.967207		1.4158	0.963652		1.4158	0.963804		1.4158	0.963628
1.49031	0.94625		1.49031	0.949638		1.49031	0.948795		1.49031	0.951711		1.49031	0.95312		1.49031	0.957125		1.49031	0.960272		1.49031	0.962436		1.49031	0.963006		1.49031	0.962978		1.49031	0.963105		1.49031	0.96385		1.49031	0.965429		1.49031	0.963369		1.49031	0.964072		1.49031	0.962386
1.56483	0.945634		1.56483	0.949249		1.56483	0.947876		1.56483	0.951254		1.56483	0.953422		1.56483	0.955691		1.56483	0.957127		1.56483	0.960229		1.56483	0.962267		1.56483	0.961509		1.56483	0.962774		1.56483	0.96232		1.56483	0.965127		1.56483	0.961752		1.56483	0.962239		1.56483	0.961459
1.63934	0.945161		1.63934	0.946658		1.63934	0.947296		1.63934	0.949392		1.63934	0.9522		1.63934	0.954178		1.63934	0.957676		1.63934	0.958789		1.63934	0.961533		1.63934	0.959754		1.63934	0.961473		1.63934	0.962509		1.63934	0.963443		1.63934	0.96149		1.63934	0.961065		1.63934	0.961891
1.71386	0.945405		1.71386	0.945988		1.71386	0.94696		1.71386	0.947723		1.71386	0.952384		1.71386	0.953464		1.71386	0.9563		1.71386	0.958561		1.71386	0.959402		1.71386	0.960452		1.71386	0.959938		1.71386	0.961422		1.71386	0.962817		1.71386	0.961269		1.71386	0.961657		1.71386	0.962069
1.78837	0.944082		1.78837	0.944924		1.78837	0.945866		1.78837	0.946475		1.78837	0.951314		1.78837	0.951657		1.78837	0.956934		1.78837	0.958464		1.78837	0.958905		1.78837	0.959808		1.78837	0.959722		1.78837	0.96078		1.78837	0.961843		1.78837	0.960496		1.78837	0.960852		1.78837	0.962618
1.86289	0.942733		1.86289	0.944027		1.86289	0.945145		1.86289	0.946207		1.86289	0.950212		1.86289	0.951597		1.86289	0.954847		1.86289	0.957502		1.86289	0.959132		1.86289	0.958251		1.86289	0.959032		1.86289	0.960318		1.86289	0.96068		1.86289	0.958785		1.86289	0.959883		1.86289	0.961063
1.93741	0.941529		1.93741	0.943098		1.93741	0.943229		1.93741	0.945457		1.93741	0.949483		1.93741	0.951802		1.93741	0.953366		1.93741	0.957384		1.93741	0.958065		1.93741	0.958569		1.93741	0.959346		1.93741	0.960617		1.93741	0.960284		1.93741	0.960368		1.93741	0.958965		1.93741	0.960355
2.01192	0.939606		2.01192	0.942798		2.01192	0.94315		2.01192	0.944696		2.01192	0.94827		2.01192	0.949701		2.01192	0.95324		2.01192	0.955423		2.01192	0.959187		2.01192	0.95722		2.01192	0.958304		2.01192	0.959161		2.01192	0.959817		2.01192	0.958386		2.01192	0.959981		2.01192	0.959268
2.08644	0.940279		2.08644	0.940437		2.08644	0.942663		2.08644	0.943773		2.08644	0.94848		2.08644	0.950182		2.08644	0.952926		2.08644	0.95591		2.08644	0.957596		2.08644	0.956895		2.08644	0.957657		2.08644	0.959043		2.08644	0.960375		2.08644	0.957663		2.08644	0.95716		2.08644	0.957909
2.16095	0.939517		2.16095	0.940364		2.16095	0.941148		2.16095	0.942878		2.16095	0.946459		2.16095	0.950286		2.16095	0.952034		2.16095	0.954181		2.16095	0.956976		2.16095	0.955709		2.16095	0.957552		2.16095	0.95864		2.16095	0.957803		2.16095	0.956829		2.16095	0.95687		2.16095	0.958096
2.23547	0.937461		2.23547	0.937897		2.23547	0.940633		2.23547	0.942099		2.23547	0.946672		2.23547	0.948782		2.23547	0.952524		2.23547	0.953051		2.23547	0.955489		2.23547	0.956167		2.23547	0.957217		2.23547	0.957804		2.23547	0.956964		2.23547	0.956023		2.23547	0.955248		2.23547	0.957621
2.30998	0.937812		2.30998	0.938324		2.30998	0.93752		2.30998	0.940941		2.30998	0.945464		2.30998	0.947841		2.30998	0.950892		2.30998	0.951778		2.30998	0.955335		2.30998	0.956204		2.30998	0.956342		2.30998	0.956288		2.30998	0.956852		2.30998	0.955358		2.30998	0.955646		2.30998	0.956886
2.3845	0.93663		2.3845	0.936684		2.3845	0.938593		2.3845	0.939808		2.3845	0.942908		2.3845	0.946095		2.3845	0.950692		2.3845	0.952007		2.3845	0.953937		2.3845	0.954791		2.3845	0.955106		2.3845	0.956563		2.3845	0.956494		2.3845	0.954759		2.3845	0.954772		2.3845	0.956395
2.45901	0.93576		2.45901	0.934941		2.45901	0.937409		2.45901	0.939145		2.45901	0.942947		2.45901	0.945612		2.45901	0.950032		2.45901	0.950802		2.45901	0.953717		2.45901	0.95337		2.45901	0.954165		2.45901	0.95637		2.45901	0.955627		2.45901	0.953501		2.45901	0.956624		2.45901	0.95637
2.53353	0.934431		2.53353	0.935173		2.53353	0.937916		2.53353	0.940658		2.53353	0.941437		2.53353	0.945211		2.53353	0.949656		2.53353	0.950323		2.53353	0.952941		2.53353	0.952508		2.53353	0.953012		2.53353	0.955044		2.53353	0.954899		2.53353	0.95297		2.53353	0.953786		2.53353	0.954402
2.60805	0.932716		2.60805	0.935965		2.60805	0.937037		2.60805	0.938386		2.60805	0.941524		2.60805	0.943789		2.60805	0.948861		2.60805	0.950404		2.60805	0.952243		2.60805	0.952261		2.60805	0.952479		2.60805	0.954672		2.60805	0.954275		2.60805	0.952061		2.60805	0.954511		2.60805	0.954555
2.68256	0.932092		2.68256	0.93426		2.68256	0.935523		2.68256	0.937925		2.68256	0.941614		2.68256	0.945017		2.68256	0.947831		2.68256	0.949788		2.68256	0.950908		2.68256	0.951916		2.68256	0.953176		2.68256	0.953411		2.68256	0.954844		2.68256	0.95181		2.68256	0.955368		2.68256	0.954116
2.75708	0.932282		2.75708	0.932711		2.75708	0.933962		2.75708	0.936079		2.75708	0.940205		2.75708	0.944371		2.75708	0.947996		2.75708	0.950006		2.75708	0.951228		2.75708	0.951409		2.75708	0.951653		2.75708	0.952561		2.75708	0.953866		2.75708	0.950656		2.75708	0.952383		2.75708	0.953432
2.83159	0.930724		2.83159	0.932835		2.83159	0.934025		2.83159	0.934982		2.83159	0.940053		2.83159	0.942436		2.83159	0.946478		2.83159	0.94922		2.83159	0.95059		2.83159	0.951583		2.83159	0.9511		2.83159	0.951421		2.83159	0.952261		2.83159	0.951062		2.83159	0.95371		2.83159	0.951358
2.90611	0.93013		2.90611	0.93202		2.90611	0.933617		2.90611	0.934792		2.90611	0.93914		2.90611	0.943026		2.90611	0.945802		2.90611	0.948017		2.90611	0.949706		2.90611	0.951467		2.90611	0.950473		2.90611	0.951204		2.90611	0.952334		2.90611	0.950183		2.90611	0.951216		2.90611	0.952094
2.98062	0.929297		2.98062	0.931019		2.98062	0.934003		2.98062	0.93471		2.98062	0.9368		2.98062	0.941837		2.98062	0.945525		2.98062	0.947678		2.98062	0.949695		2.98062	0.95016		2.98062	0.950828		2.98062	0.950945		2.98062	0.952154		2.98062	0.949212		2.98062	0.951896		2.98062	0.952282
3.05514	0.927694		3.05514	0.931307		3.05514	0.932518		3.05514	0.933291		3.05514	0.936003		3.05514	0.940602		3.05514	0.944288		3.05514	0.94708		3.05514	0.949235		3.05514	0.949731		3.05514	0.949368		3.05514	0.951053		3.05514	0.952204		3.05514	0.950356		3.05514	0.950241		3.05514	0.950968
3.12966	0.926948		3.12966	0.929793		3.12966	0.931421		3.12966	0.932338		3.12966	0.936249		3.12966	0.941175		3.12966	0.943237		3.12966	0.947378		3.12966	0.948834		3.12966	0.949597		3.12966	0.948991		3.12966	0.950296		3.12966	0.950502		3.12966	0.949305		3.12966	0.950123		3.12966	0.951169
3.20417	0.927332		3.20417	0.929718		3.20417	0.931236		3.20417	0.931255		3.20417	0.937054		3.20417	0.941368		3.20417	0.942554		3.20417	0.946322		3.20417	0.947702		3.20417	0.949645		3.20417	0.948321		3.20417	0.949815		3.20417	0.950407		3.20417	0.948551		3.20417	0.950566		3.20417	0.950962
3.27869	0.926129		3.27869	0.928738		3.27869	0.930585		3.27869	0.930915		3.27869	0.935288		3.27869	0.939596		3.27869	0.942085		3.27869	0.945754		3.27869	0.948335		3.27869	0.94999		3.27869	0.947686		3.27869	0.949317		3.27869	0.949227		3.27869	0.94886		3.27869	0.948716		3.27869	0.950849
3.3532	0.925266		3.3532	0.927595		3.3532	0.930055		3.3532	0.931131		3.3532	0.933653		3.3532	0.9389		3.3532	0.94207		3.3532	0.945751		3.3532	0.946277		3.3532	0.948242		3.3532	0.946895		3.3532	0.949202		3.3532	0.948946		3.3532	0.949471		3.3532	0.948426		3.3532	0.949031
3.42772	0.925167		3.42772	0.926278		3.42772	0.929458		3.42772	0.930334		3.42772	0.932772		3.42772	0.938816		3.42772	0.942091		3.42772	0.943777		3.42772	0.947095		3.42772	0.947999		3.42772	0.944871		3.42772	0.949606		3.42772	0.948645		3.42772	0.947856		3.42772	0.948203		3.42772	0.950044
3.50223	0.925193		3.50223	0.925872		3.50223	0.92736		3.50223	0.928822		3.50223	0.93308		3.50223	0.937797		3.50223	0.941759		3.50223	0.943791		3.50223	0.94592		3.50223	0.94784		3.50223	0.945935		3.50223	0.948377		3.50223	0.947873		3.50223	0.947525		3.50223	0.94794		3.50223	0.948226
3.57675	0.923176		3.57675	0.925603		3.57675	0.927623		3.57675	0.929392		3.57675	0.932841		3.57675	0.936566		3.57675	0.941134		3.57675	0.943843		3.57675	0.945889		3.57675	0.947561		3.57675	0.944836		3.57675	0.947056		3.57675	0.947764		3.57675	0.948177		3.57675	0.946298		3.57675	0.948183
3.65126	0.923828		3.65126	0.926648		3.65126	0.927745		3.65126	0.929191		3.65126	0.931532		3.65126	0.936706		3.65126	0.941683		3.65126	0.943436		3.65126	0.944166		3.65126	0.945725		3.65126	0.944417		3.65126	0.947604		3.65126	0.947453		3.65126	0.947247		3.65126	0.94658		3.65126	0.947664
3.72578	0.922371		3.72578	0.925652		3.72578	0.927212		3.72578	0.928474		3.72578	0.931151		3.72578	0.934307		3.72578	0.939749		3.72578	0.943891		3.72578	0.943669		3.72578	0.947221		3.72578	0.943701		3.72578	0.946382		3.72578	0.946972		3.72578	0.946844		3.72578	0.946951		3.72578	0.947153
3.8003	0.922131		3.8003	0.925507		3.8003	0.925129		3.8003	0.927954		3.8003	0.930992		3.8003	0.934351		3.8003	0.939677		3.8003	0.943673		3.8003	0.942713		3.8003	0.945659		3.8003	0.944502		3.8003	0.947903		3.8003	0.947453		3.8003	0.945218		3.8003	0.947436		3.8003	0.946871
3.87481	0.920561		3.87481	0.924029		3.87481	0.925826		3.87481	0.926847		3.87481	0.929194		3.87481	0.933854		3.87481	0.938963		3.87481	0.942017		3.87481	0.942588		3.87481	0.944825		3.87481	0.942819		3.87481	0.946068		3.87481	0.947246		3.87481	0.945652		3.87481	0.94564		3.87481	0.945065
3.94933	0.919732		3.94933	0.924991		3.94933	0.925248		3.94933	0.926148		3.94933	0.928689		3.94933	0.934503		3.94933	0.938026		3.94933	0.942495		3.94933	0.941996		3.94933	0.943063		3.94933	0.942715		3.94933	0.944835		3.94933	0.946512		3.94933	0.944413		3.94933	0.944644		3.94933	0.944325
4.02384	0.919186		4.02384	0.922575		4.02384	0.924722		4.02384	0.925792		4.02384	0.929556		4.02384	0.932938		4.02384	0.938079		4.02384	0.940157		4.02384	0.942212		4.02384	0.943006		4.02384	0.943041		4.02384	0.945782		4.02384	0.946463		4.02384	0.944931		4.02384	0.944144		4.02384	0.943416
4.09836	0.917861		4.09836	0.922776		4.09836	0.922278		4.09836	0.925559		4.09836	0.92867		4.09836	0.932646		4.09836	0.937152		4.09836	0.94008		4.09836	0.94233		4.09836	0.942213		4.09836	0.942195		4.09836	0.944785		4.09836	0.945418		4.09836	0.945294		4.09836	0.94398		4.09836	0.943373
4.17287	0.918435		4.17287	0.921188		4.17287	0.92212		4.17287	0.925284		4.17287	0.927963		4.17287	0.932857		4.17287	0.93742		4.17287	0.940332		4.17287	0.941711		4.17287	0.942191		4.17287	0.941454		4.17287	0.945588		4.17287	0.945108		4.17287	0.943343		4.17287	0.94575		4.17287	0.94401
4.24739	0.9186		4.24739	0.919955		4.24739	0.920993		4.24739	0.924181		4.24739	0.928247		4.24739	0.932003		4.24739	0.937375		4.24739	0.939682		4.24739	0.941173		4.24739	0.942961		4.24739	0.941433		4.24739	0.944017		4.24739	0.944856		4.24739	0.943143		4.24739	0.943288		4.24739	0.944077
4.3219	0.917523		4.3219	0.919364		4.3219	0.920281		4.3219	0.923352		4.3219	0.926996		4.3219	0.932269		4.3219	0.936847		4.3219	0.938932		4.3219	0.940895		4.3219	0.942392		4.3219	0.940866		4.3219	0.943703		4.3219	0.944059		4.3219	0.944002		4.3219	0.94465		4.3219	0.942763
4.39642	0.917052		4.39642	0.919532		4.39642	0.921112		4.39642	0.922519		4.39642	0.925817		4.39642	0.930961		4.39642	0.93535		4.39642	0.938647		4.39642	0.939757		4.39642	0.942079		4.39642	0.940392		4.39642	0.943534		4.39642	0.943449		4.39642	0.941231		4.39642	0.943233		4.39642	0.943017
4.47094	0.916673		4.47094	0.919199		4.47094	0.921523		4.47094	0.922188		4.47094	0.925859		4.47094	0.93195		4.47094	0.935745		4.47094	0.937512		4.47094	0.938524		4.47094	0.941909		4.47094	0.941431		4.47094	0.943115		4.47094	0.944339		4.47094	0.941135		4.47094	0.941884		4.47094	0.941973
4.54545	0.916572		4.54545	0.918661		4.54545	0.92066		4.54545	0.920805		4.54545	0.925554		4.54545	0.931133		4.54545	0.934558		4.54545	0.937394		4.54545	0.93985		4.54545	0.941739		4.54545	0.941465		4.54545	0.942467		4.54545	0.944273		4.54545	0.941795		4.54545	0.942925		4.54545	0.942336
4.61997	0.915343		4.61997	0.917958		4.61997	0.920844		4.61997	0.921646		4.61997	0.925654		4.61997	0.929854		4.61997	0.933884		4.61997	0.937015		4.61997	0.939573		4.61997	0.940449		4.61997	0.941737		4.61997	0.942357		4.61997	0.943709		4.61997	0.940866		4.61997	0.942827		4.61997	0.941773
4.69448	0.914219		4.69448	0.916369		4.69448	0.919787		4.69448	0.920321		4.69448	0.925994		4.69448	0.928879		4.69448	0.934056		4.69448	0.936157		4.69448	0.938816		4.69448	0.941132		4.69448	0.939825		4.69448	0.941016		4.69448	0.941817		4.69448	0.939647		4.69448	0.941666		4.69448	0.94027
4.769	0.914506		4.769	0.915371		4.769	0.918006		4.769	0.919155		4.769	0.925707		4.769	0.928082		4.769	0.933131		4.769	0.936719		4.769	0.938485		4.769	0.938434		4.769	0.939166		4.769	0.94102		4.769	0.941959		4.769	0.939986		4.769	0.941378		4.769	0.939343
4.84351	0.913807		4.84351	0.915263		4.84351	0.918418		4.84351	0.919557		4.84351	0.923909		4.84351	0.928434		4.84351	0.933909		4.84351	0.936741		4.84351	0.938029		4.84351	0.939678		4.84351	0.938746		4.84351	0.940012		4.84351	0.940761		4.84351	0.94063		4.84351	0.941077		4.84351	0.939782
4.91803	0.913053		4.91803	0.914238		4.91803	0.91763		4.91803	0.918346		4.91803	0.923542		4.91803	0.928886		4.91803	0.932263		4.91803	0.93706		4.91803	0.936578		4.91803	0.93893		4.91803	0.93829		4.91803	0.939935		4.91803	0.940541		4.91803	0.939871		4.91803	0.941921		4.91803	0.93946
4.99255	0.913006		4.99255	0.913706		4.99255	0.916765		4.99255	0.917731		4.99255	0.922711		4.99255	0.928539		4.99255	0.932182		4.99255	0.936159		4.99255	0.936689		4.99255	0.938484		4.99255	0.93817		4.99255	0.938283		4.99255	0.941699		4.99255	0.939889		4.99255	0.940893		4.99255	0.940338
5.06706	0.912605		5.06706	0.913364		5.06706	0.916247		5.06706	0.918299		5.06706	0.922028		5.06706	0.927307		5.06706	0.932961		5.06706	0.936148		5.06706	0.935492		5.06706	0.938924		5.06706	0.938202		5.06706	0.939072		5.06706	0.940268		5.06706	0.940042		5.06706	0.939184		5.06706	0.938495
5.14158	0.911896		5.14158	0.912741		5.14158	0.915893		5.14158	0.917225		5.14158	0.922294		5.14158	0.926942		5.14158	0.930488		5.14158	0.934706		5.14158	0.935103		5.14158	0.938164		5.14158	0.93793		5.14158	0.937778		5.14158	0.93989		5.14158	0.941002		5.14158	0.939393		5.14158	0.940291
5.21609	0.91149		5.21609	0.912808		5.21609	0.915798		5.21609	0.91731		5.21609	0.921729		5.21609	0.925864		5.21609	0.931833		5.21609	0.935168		5.21609	0.934935		5.21609	0.938083		5.21609	0.937892		5.21609	0.938643		5.21609	0.938932		5.21609	0.939466		5.21609	0.939119		5.21609	0.937921
5.29061	0.911035		5.29061	0.911978		5.29061	0.915264		5.29061	0.916573		5.29061	0.921472		5.29061	0.925554		5.29061	0.930785		5.29061	0.935461		5.29061	0.935048		5.29061	0.937414		5.29061	0.937629		5.29061	0.938887		5.29061	0.938963		5.29061	0.938594		5.29061	0.936609		5.29061	0.939042
5.36512	0.910206		5.36512	0.910552		5.36512	0.914704		5.36512	0.915692		5.36512	0.919815		5.36512	0.925319		5.36512	0.931069		5.36512	0.934916		5.36512	0.934749		5.36512	0.937672		5.36512	0.93737		5.36512	0.937695		5.36512	0.938816		5.36512	0.93812		5.36512	0.937851		5.36512	0.938219
5.43964	0.91017		5.43964	0.911272		5.43964	0.915158		5.43964	0.915888		5.43964	0.920634		5.43964	0.924785		5.43964	0.931441		5.43964	0.933945		5.43964	0.934368		5.43964	0.938295		5.43964	0.936545		5.43964	0.937866		5.43964	0.939098		5.43964	0.937624		5.43964	0.938253		5.43964	0.937271
5.51415	0.908434		5.51415	0.91061		5.51415	0.91382		5.51415	0.914609		5.51415	0.919888		5.51415	0.9261		5.51415	0.930838		5.51415	0.934281		5.51415	0.933625		5.51415	0.936208		5.51415	0.935767		5.51415	0.936657		5.51415	0.939184		5.51415	0.936787		5.51415	0.936865		5.51415	0.936932
5.58867	0.909053		5.58867	0.910213		5.58867	0.912825		5.58867	0.914727		5.58867	0.919408		5.58867	0.924195		5.58867	0.930704		5.58867	0.933383		5.58867	0.934513		5.58867	0.936541		5.58867	0.936991		5.58867	0.938193		5.58867	0.938747		5.58867	0.936204		5.58867	0.938412		5.58867	0.937503
5.66319	0.907103		5.66319	0.908816		5.66319	0.912455		5.66319	0.914608		5.66319	0.918823		5.66319	0.923974		5.66319	0.929246		5.66319	0.933799		5.66319	0.933389		5.66319	0.936028		5.66319	0.935512		5.66319	0.93714		5.66319	0.937876		5.66319	0.934697		5.66319	0.935998		5.66319	0.936956
5.7377	0.907704		5.7377	0.908582		5.7377	0.911169		5.7377	0.913871		5.7377	0.917772		5.7377	0.924338		5.7377	0.929651		5.7377	0.932298		5.7377	0.934626		5.7377	0.936302		5.7377	0.936045		5.7377	0.936969		5.7377	0.936817		5.7377	0.936354		5.7377	0.936216		5.7377	0.935292
5.81222	0.906645		5.81222	0.908163		5.81222	0.91174		5.81222	0.913535		5.81222	0.91842		5.81222	0.923734		5.81222	0.928219		5.81222	0.931954		5.81222	0.934117		5.81222	0.936319		5.81222	0.936228		5.81222	0.937595		5.81222	0.937637		5.81222	0.934355		5.81222	0.937192		5.81222	0.935609
5.88673	0.905725		5.88673	0.907735		5.88673	0.911491		5.88673	0.913395		5.88673	0.917002		5.88673	0.922102		5.88673	0.928749		5.88673	0.931804		5.88673	0.934146		5.88673	0.934739		5.88673	0.936365		5.88673	0.93668		5.88673	0.936562		5.88673	0.93396		5.88673	0.936215		5.88673	0.934218
5.96125	0.90636		5.96125	0.907914		5.96125	0.910707		5.96125	0.913153		5.96125	0.917784		5.96125	0.921969		5.96125	0.928167		5.96125	0.93145		5.96125	0.933137		5.96125	0.934364		5.96125	0.935416		5.96125	0.936261		5.96125	0.935871		5.96125	0.933618		5.96125	0.934813		5.96125	0.935141
6.03576	0.906762		6.03576	0.907302		6.03576	0.910223		6.03576	0.912351		6.03576	0.918139		6.03576	0.922094		6.03576	0.928153		6.03576	0.930538		6.03576	0.932198		6.03576	0.933875		6.03576	0.934653		6.03576	0.935356		6.03576	0.935891		6.03576	0.934074		6.03576	0.933924		6.03576	0.934517
6.11028	0.906016		6.11028	0.906324		6.11028	0.909466		6.11028	0.912203		6.11028	0.917627		6.11028	0.922185		6.11028	0.928082		6.11028	0.931229		6.11028	0.932493		6.11028	0.933745		6.11028	0.935022		6.11028	0.935045		6.11028	0.936499		6.11028	0.93325		6.11028	0.93315		6.11028	0.934162
6.18479	0.903934		6.18479	0.906714		6.18479	0.90886		6.18479	0.911563		6.18479	0.917635		6.18479	0.922948		6.18479	0.928484		6.18479	0.930924		6.18479	0.931357		6.18479	0.933312		6.18479	0.934594		6.18479	0.935634		6.18479	0.936323		6.18479	0.932381		6.18479	0.933425		6.18479	0.933166
6.25931	0.903555		6.25931	0.906187		6.25931	0.907873		6.25931	0.911131		6.25931	0.916434		6.25931	0.922174		6.25931	0.928175		6.25931	0.930445		6.25931	0.931162		6.25931	0.93258		6.25931	0.934238		6.25931	0.935453		6.25931	0.937115		6.25931	0.933002		6.25931	0.932687		6.25931	0.933629
6.33383	0.902858		6.33383	0.905659		6.33383	0.907493		6.33383	0.910618		6.33383	0.916224		6.33383	0.922307		6.33383	0.926856		6.33383	0.928768		6.33383	0.930857		6.33383	0.932635		6.33383	0.934512		6.33383	0.93353		6.33383	0.935153		6.33383	0.932545		6.33383	0.933104		6.33383	0.934806
6.40834	0.903007		6.40834	0.905809		6.40834	0.906872		6.40834	0.910585		6.40834	0.917466		6.40834	0.922615		6.40834	0.926552		6.40834	0.928186		6.40834	0.931831		6.40834	0.932848		6.40834	0.933064		6.40834	0.932826		6.40834	0.935713		6.40834	0.930986		6.40834	0.933436		6.40834	0.932315
6.48286	0.902615		6.48286	0.906044		6.48286	0.907031		6.48286	0.911657		6.48286	0.915683		6.48286	0.922936		6.48286	0.926921		6.48286	0.928255		6.48286	0.930578		6.48286	0.932961		6.48286	0.933295		6.48286	0.932784		6.48286	0.934022		6.48286	0.931759		6.48286	0.933339		6.48286	0.93268
6.55737	0.902269		6.55737	0.9057		6.55737	0.906338		6.55737	0.910313		6.55737	0.915912		6.55737	0.921083		6.55737	0.925743		6.55737	0.928632		6.55737	0.930097		6.55737	0.931968		6.55737	0.932777		6.55737	0.93341		6.55737	0.933593		6.55737	0.93187		6.55737	0.934158		6.55737	0.933033
6.63189	0.901504		6.63189	0.905741		6.63189	0.905959		6.63189	0.909241		6.63189	0.914871		6.63189	0.91995		6.63189	0.924537		6.63189	0.929212		6.63189	0.93		6.63189	0.93122		6.63189	0.932864		6.63189	0.934017		6.63189	0.93433		6.63189	0.931239		6.63189	0.932609		6.63189	0.932369
6.7064	0.90198		6.7064	0.904751		6.7064	0.905933		6.7064	0.908553		6.7064	0.914927		6.7064	0.920057		6.7064	0.924493		6.7064	0.929592		6.7064	0.928156		6.7064	0.931539		6.7064	0.932383		6.7064	0.9339		6.7064	0.93377		6.7064	0.931647		6.7064	0.933252		6.7064	0.931897
6.78092	0.900875		6.78092	0.903753		6.78092	0.906077		6.78092	0.908167		6.78092	0.914302		6.78092	0.919427		6.78092	0.924258		6.78092	0.92792		6.78092	0.928383		6.78092	0.932056		6.78092	0.931979		6.78092	0.932797		6.78092	0.932341		6.78092	0.9319		6.78092	0.932544		6.78092	0.932059
6.85544	0.90114		6.85544	0.904635		6.85544	0.905722		6.85544	0.909606		6.85544	0.912731		6.85544	0.919579		6.85544	0.92445		6.85544	0.927413		6.85544	0.927715		6.85544	0.930562		6.85544	0.931302		6.85544	0.932168		6.85544	0.932675		6.85544	0.93144		6.85544	0.932202		6.85544	0.932833
6.92995	0.900904		6.92995	0.904272		6.92995	0.905381		6.92995	0.908625		6.92995	0.913388		6.92995	0.918791		6.92995	0.925006		6.92995	0.927359		6.92995	0.928043		6.92995	0.929875		6.92995	0.930204		6.92995	0.93245		6.92995	0.931303		6.92995	0.932025		6.92995	0.931406		6.92995	0.93193
7.00447	0.900475		7.00447	0.904146		7.00447	0.904936		7.00447	0.906937		7.00447	0.913128		7.00447	0.917677		7.00447	0.92263		7.00447	0.926722		7.00447	0.928308		7.00447	0.929911		7.00447	0.930003		7.00447	0.932795		7.00447	0.931499		7.00447	0.930181		7.00447	0.931557		7.00447	0.929645
7.07898	0.901037		7.07898	0.902712		7.07898	0.904454		7.07898	0.907829		7.07898	0.912596		7.07898	0.91804		7.07898	0.923212		7.07898	0.925223		7.07898	0.929671		7.07898	0.931009		7.07898	0.929737		7.07898	0.930739		7.07898	0.932345		7.07898	0.931476		7.07898	0.930601		7.07898	0.930733
7.1535	0.900459		7.1535	0.902809		7.1535	0.904081		7.1535	0.907633		7.1535	0.91262		7.1535	0.91708		7.1535	0.921836		7.1535	0.925235		7.1535	0.929233		7.1535	0.930519		7.1535	0.929035		7.1535	0.930146		7.1535	0.930977		7.1535	0.931855		7.1535	0.929793		7.1535	0.93085
7.22801	0.899363		7.22801	0.902505		7.22801	0.90323		7.22801	0.906317		7.22801	0.912156		7.22801	0.916283		7.22801	0.922409		7.22801	0.925289		7.22801	0.928172		7.22801	0.930066		7.22801	0.929269		7.22801	0.931082		7.22801	0.930836		7.22801	0.930701		7.22801	0.931435		7.22801	0.931021
7.30253	0.899186		7.30253	0.901178		7.30253	0.903341		7.30253	0.907274		7.30253	0.910845		7.30253	0.917427		7.30253	0.921363		7.30253	0.925569		7.30253	0.928875		7.30253	0.929653		7.30253	0.927476		7.30253	0.929986		7.30253	0.930847		7.30253	0.930339		7.30253	0.930841		7.30253	0.930191
7.37704	0.898489		7.37704	0.901678		7.37704	0.902452		7.37704	0.905408		7.37704	0.910981		7.37704	0.917308		7.37704	0.920573		7.37704	0.925378		7.37704	0.926699		7.37704	0.928723		7.37704	0.928804		7.37704	0.929165		7.37704	0.929546		7.37704	0.930105		7.37704	0.931145		7.37704	0.930151
7.45156	0.898117		7.45156	0.900933		7.45156	0.903532		7.45156	0.905744		7.45156	0.910712		7.45156	0.915686		7.45156	0.920633		7.45156	0.925284		7.45156	0.92744		7.45156	0.929444		7.45156	0.92717		7.45156	0.929546		7.45156	0.928651		7.45156	0.929685		7.45156	0.930722		7.45156	0.928524
7.52608	0.898447		7.52608	0.899787		7.52608	0.903404		7.52608	0.906446		7.52608	0.9105		7.52608	0.916553		7.52608	0.920489		7.52608	0.924834		7.52608	0.927009		7.52608	0.928343		7.52608	0.92723		7.52608	0.930171		7.52608	0.929223		7.52608	0.92811		7.52608	0.930459		7.52608	0.928603
7.60059	0.897512		7.60059	0.899162		7.60059	0.901343		7.60059	0.905272		7.60059	0.909818		7.60059	0.915749		7.60059	0.919848		7.60059	0.923558		7.60059	0.926551		7.60059	0.928476		7.60059	0.928549		7.60059	0.92901		7.60059	0.930144		7.60059	0.928322		7.60059	0.929442		7.60059	0.929087
7.67511	0.898139		7.67511	0.899803		7.67511	0.901323		7.67511	0.904739		7.67511	0.90909		7.67511	0.91551		7.67511	0.919655		7.67511	0.924416		7.67511	0.926291		7.67511	0.927577		7.67511	0.927849		7.67511	0.929151		7.67511	0.930126		7.67511	0.92862		7.67511	0.928453		7.67511	0.929635
7.74962	0.898066		7.74962	0.899606		7.74962	0.900639		7.74962	0.90434		7.74962	0.909739		7.74962	0.915067		7.74962	0.919966		7.74962	0.922903		7.74962	0.924972		7.74962	0.927583		7.74962	0.92834		7.74962	0.928327		7.74962	0.930327		7.74962	0.929003		7.74962	0.929065		7.74962	0.929669
7.82414	0.896457		7.82414	0.898541		7.82414	0.900255		7.82414	0.903736		7.82414	0.909626		7.82414	0.913734		7.82414	0.920418		7.82414	0.922751		7.82414	0.924983		7.82414	0.928027		7.82414	0.927704		7.82414	0.92862		7.82414	0.929211		7.82414	0.927404		7.82414	0.928359		7.82414	0.928065
7.89865	0.896098		7.89865	0.899244		7.89865	0.900525		7.89865	0.904188		7.89865	0.908865		7.89865	0.913806		7.89865	0.91996		7.89865	0.923422		7.89865	0.924861		7.89865	0.928352		7.89865	0.92763		7.89865	0.929904		7.89865	0.929767		7.89865	0.928271		7.89865	0.928293		7.89865	0.929143
7.97317	0.896134		7.97317	0.897778		7.97317	0.900546		7.97317	0.90401		7.97317	0.908377		7.97317	0.913927		7.97317	0.921327		7.97317	0.923318		7.97317	0.92438		7.97317	0.926778		7.97317	0.928002		7.97317	0.928327		7.97317	0.928667		7.97317	0.927819		7.97317	0.928552		7.97317	0.927799
8.04768	0.894432		8.04768	0.89666		8.04768	0.900366		8.04768	0.904091		8.04768	0.909312		8.04768	0.914058		8.04768	0.921199		8.04768	0.921426		8.04768	0.924675		8.04768	0.927211		8.04768	0.928813		8.04768	0.929136		8.04768	0.928419		8.04768	0.92703		8.04768	0.928723		8.04768	0.92734
8.1222	0.896039		8.1222	0.89709		8.1222	0.899576		8.1222	0.903246		8.1222	0.909616		8.1222	0.914419		8.1222	0.920957		8.1222	0.921883		8.1222	0.924777		8.1222	0.926642		8.1222	0.926863		8.1222	0.929519		8.1222	0.927914		8.1222	0.926701		8.1222	0.927048		8.1222	0.927044
8.19672	0.894768		8.19672	0.896533		8.19672	0.900286		8.19672	0.902703		8.19672	0.909582		8.19672	0.913505		8.19672	0.919078		8.19672	0.920887		8.19672	0.923824		8.19672	0.926737		8.19672	0.928298		8.19672	0.927328		8.19672	0.92798		8.19672	0.927323		8.19672	0.927772		8.19672	0.926994
8.27123	0.8949		8.27123	0.896869		8.27123	0.899419		8.27123	0.901586		8.27123	0.907962		8.27123	0.913666		8.27123	0.918102		8.27123	0.921451		8.27123	0.924133		8.27123	0.926146		8.27123	0.928369		8.27123	0.927		8.27123	0.927338		8.27123	0.928278		8.27123	0.927788		8.27123	0.926652
8.34575	0.893603		8.34575	0.896324		8.34575	0.899028		8.34575	0.902216		8.34575	0.908355		8.34575	0.913422		8.34575	0.917904		8.34575	0.921625		8.34575	0.923611		8.34575	0.927035		8.34575	0.926637		8.34575	0.927321		8.34575	0.927279		8.34575	0.92712		8.34575	0.92633		8.34575	0.926337
8.42026	0.894445		8.42026	0.896393		8.42026	0.899882		8.42026	0.902543		8.42026	0.907991		8.42026	0.913967		8.42026	0.917135		8.42026	0.921439		8.42026	0.923401		8.42026	0.925262		8.42026	0.92665		8.42026	0.926748		8.42026	0.928904		8.42026	0.926931		8.42026	0.927478		8.42026	0.926996
8.49478	0.893571		8.49478	0.897007		8.49478	0.899188		8.49478	0.902328		8.49478	0.908451		8.49478	0.913177		8.49478	0.917588		8.49478	0.921384		8.49478	0.922501		8.49478	0.925626		8.49478	0.925365		8.49478	0.925812		8.49478	0.927327		8.49478	0.926817		8.49478	0.928212		8.49478	0.926016
8.56929	0.893467		8.56929	0.896316		8.56929	0.899597		8.56929	0.901742		8.56929	0.906712		8.56929	0.912155		8.56929	0.917395		8.56929	0.920197		8.56929	0.923511		8.56929	0.925669		8.56929	0.92647		8.56929	0.926829		8.56929	0.926405		8.56929	0.926826		8.56929	0.927484		8.56929	0.926767
8.64381	0.892426		8.64381	0.895121		8.64381	0.898468		8.64381	0.901596		8.64381	0.905826		8.64381	0.912291		8.64381	0.918147		8.64381	0.920734		8.64381	0.922025		8.64381	0.926087		8.64381	0.926131		8.64381	0.926326		8.64381	0.926639		8.64381	0.92626		8.64381	0.927891		8.64381	0.926018
8.71833	0.893059		8.71833	0.895426		8.71833	0.897887		8.71833	0.899989		8.71833	0.906384		8.71833	0.913328		8.71833	0.91644		8.71833	0.921473		8.71833	0.923455		8.71833	0.925595		8.71833	0.925287		8.71833	0.926223		8.71833	0.927275		8.71833	0.925444		8.71833	0.927477		8.71833	0.926655
8.79284	0.891937		8.79284	0.894161		8.79284	0.897099		8.79284	0.899649		8.79284	0.906483		8.79284	0.912417		8.79284	0.917086		8.79284	0.92196		8.79284	0.921952		8.79284	0.924114		8.79284	0.924321		8.79284	0.926277		8.79284	0.927115		8.79284	0.925043		8.79284	0.926036		8.79284	0.926247
8.86736	0.892174		8.86736	0.894757		8.86736	0.897773		8.86736	0.899952		8.86736	0.905415		8.86736	0.912515		8.86736	0.916787		8.86736	0.920702		8.86736	0.922358		8.86736	0.924667		8.86736	0.924485		8.86736	0.924793		8.86736	0.926107		8.86736	0.924418		8.86736	0.925056		8.86736	0.925556
8.94187	0.891916		8.94187	0.894374		8.94187	0.896713		8.94187	0.900426		8.94187	0.904759		8.94187	0.911859		8.94187	0.916826		8.94187	0.920238		8.94187	0.92236		8.94187	0.92547		8.94187	0.924504		8.94187	0.925416		8.94187	0.926637		8.94187	0.923926		8.94187	0.924405		8.94187	0.926178
9.01639	0.891856		9.01639	0.894117		9.01639	0.895446		9.01639	0.899656		9.01639	0.905206		9.01639	0.912412		9.01639	0.916489		9.01639	0.920845		9.01639	0.92177		9.01639	0.924851		9.01639	0.923868		9.01639	0.924649		9.01639	0.926394		9.01639	0.923943		9.01639	0.924898		9.01639	0.926551
9.0909	0.892917		9.0909	0.893704		9.0909	0.896488		9.0909	0.898972		9.0909	0.905031		9.0909	0.911507		9.0909	0.917212		9.0909	0.91952		9.0909	0.921578		9.0909	0.92374		9.0909	0.92433		9.0909	0.924527		9.0909	0.925747		9.0909	0.92419		9.0909	0.926058		9.0909	0.924121
9.16542	0.892496		9.16542	0.893548		9.16542	0.897185		9.16542	0.899046		9.16542	0.905053		9.16542	0.910717		9.16542	0.916587		9.16542	0.919479		9.16542	0.921127		9.16542	0.922364		9.16542	0.923474		9.16542	0.92506		9.16542	0.926763		9.16542	0.92417		9.16542	0.926209		9.16542	0.924483
9.23993	0.891988		9.23993	0.893323		9.23993	0.896814		9.23993	0.898863		9.23993	0.903304		9.23993	0.909911		9.23993	0.916115		9.23993	0.919677		9.23993	0.921861		9.23993	0.92253		9.23993	0.922692		9.23993	0.925271		9.23993	0.926603		9.23993	0.923928		9.23993	0.92573		9.23993	0.924461
9.31445	0.890773		9.31445	0.892958		9.31445	0.896254		9.31445	0.898061		9.31445	0.903575		9.31445	0.909461		9.31445	0.914825		9.31445	0.918931		9.31445	0.921635		9.31445	0.92399		9.31445	0.922983		9.31445	0.925815		9.31445	0.926462		9.31445	0.924042		9.31445	0.923808		9.31445	0.92353
9.38897	0.889818		9.38897	0.892964		9.38897	0.89518		9.38897	0.898376		9.38897	0.902844		9.38897	0.909386		9.38897	0.915627		9.38897	0.918678		9.38897	0.921335		9.38897	0.921713		9.38897	0.922507		9.38897	0.925666		9.38897	0.925354		9.38897	0.923283		9.38897	0.924786		9.38897	0.924969
9.46348	0.889535		9.46348	0.892661		9.46348	0.895431		9.46348	0.899034		9.46348	0.902315		9.46348	0.909064		9.46348	0.916298		9.46348	0.918904		9.46348	0.920605		9.46348	0.923366		9.46348	0.921695		9.46348	0.924485		9.46348	0.92432		9.46348	0.923623		9.46348	0.924992		9.46348	0.924661
9.538	0.889192		9.538	0.891872		9.538	0.895332		9.538	0.898139		9.538	0.903013		9.538	0.909234		9.538	0.915152		9.538	0.919151		9.538	0.921703		9.538	0.922679		9.538	0.921782		9.538	0.924018		9.538	0.92526		9.538	0.924878		9.538	0.924194		9.538	0.924243
9.61251	0.888415		9.61251	0.892133		9.61251	0.894237		9.61251	0.897436		9.61251	0.902897		9.61251	0.909642		9.61251	0.914925		9.61251	0.918128		9.61251	0.921422		9.61251	0.922264		9.61251	0.92338		9.61251	0.923314		9.61251	0.924932		9.61251	0.925048		9.61251	0.923252		9.61251	0.924884
9.68703	0.889093		9.68703	0.892229		9.68703	0.894226		9.68703	0.897045		9.68703	0.902575		9.68703	0.910116		9.68703	0.914917		9.68703	0.917696		9.68703	0.920902		9.68703	0.922493		9.68703	0.923701		9.68703	0.922969		9.68703	0.924917		9.68703	0.923211		9.68703	0.92365		9.68703	0.924337
9.76154	0.887838		9.76154	0.892442		9.76154	0.894549		9.76154	0.897647		9.76154	0.904336		9.76154	0.909621		9.76154	0.913628		9.76154	0.919144		9.76154	0.920267		9.76154	0.922112		9.76154	0.922051		9.76154	0.922383		9.76154	0.924684		9.76154	0.921327		9.76154	0.924106		9.76154	0.925075
9.83606	0.887835		9.83606	0.892576		9.83606	0.893337		9.83606	0.896712		9.83606	0.903611		9.83606	0.908103		9.83606	0.913098		9.83606	0.918351		9.83606	0.91983		9.83606	0.921575		9.83606	0.923843		9.83606	0.922839		9.83606	0.924874		9.83606	0.921798		9.83606	0.923978		9.83606	0.923977
9.91057	0.889267		9.91057	0.891233		9.91057	0.893658		9.91057	0.897122		9.91057	0.902843		9.91057	0.90871		9.91057	0.914072		9.91057	0.918405		9.91057	0.918903		9.91057	0.921219		9.91057	0.923091		9.91057	0.923078		9.91057	0.924229		9.91057	0.922416		9.91057	0.924271		9.91057	0.923745
9.98509	0.888639		9.98509	0.891689		9.98509	0.893072		9.98509	0.896874		9.98509	0.902986		9.98509	0.908707		9.98509	0.912614		9.98509	0.918232		9.98509	0.919232		9.98509	0.92077		9.98509	0.922658		9.98509	0.923041		9.98509	0.924234		9.98509	0.921977		9.98509	0.924543		9.98509	0.922605
10.0596	0.889236		10.0596	0.89053		10.0596	0.892881		10.0596	0.897039		10.0596	0.903776		10.0596	0.907668		10.0596	0.91336		10.0596	0.918846		10.0596	0.91927		10.0596	0.921804		10.0596	0.922619		10.0596	0.922284		10.0596	0.924156		10.0596	0.920582		10.0596	0.923747		10.0596	0.923498
10.1341	0.887918		10.1341	0.890688		10.1341	0.892944		10.1341	0.895542		10.1341	0.90251		10.1341	0.908891		10.1341	0.912244		10.1341	0.917966		10.1341	0.918756		10.1341	0.922271		10.1341	0.922653		10.1341	0.922446		10.1341	0.924059		10.1341	0.921576		10.1341	0.924158		10.1341	0.923199
10.2086	0.889215		10.2086	0.890761		10.2086	0.892522		10.2086	0.896429		10.2086	0.902517		10.2086	0.907852		10.2086	0.91329		10.2086	0.918035		10.2086	0.917949		10.2086	0.922196		10.2086	0.921311		10.2086	0.921601		10.2086	0.924054		10.2086	0.921715		10.2086	0.922627		10.2086	0.922357
10.2832	0.888007		10.2832	0.889972		10.2832	0.891386		10.2832	0.895787		10.2832	0.901489		10.2832	0.90839		10.2832	0.913611		10.2832	0.91642		10.2832	0.918794		10.2832	0.921478		10.2832	0.921377		10.2832	0.921384		10.2832	0.923936		10.2832	0.922409		10.2832	0.923128		10.2832	0.92195
10.3577	0.887578		10.3577	0.889369		10.3577	0.892045		10.3577	0.895279		10.3577	0.901007		10.3577	0.908729		10.3577	0.913005		10.3577	0.916209		10.3577	0.918536		10.3577	0.920831		10.3577	0.921942		10.3577	0.920555		10.3577	0.92466		10.3577	0.921005		10.3577	0.923086		10.3577	0.921725
10.4322	0.887793		10.4322	0.888303		10.4322	0.892476		10.4322	0.894772		10.4322	0.90065		10.4322	0.908379		10.4322	0.913525		10.4322	0.916645		10.4322	0.919447		10.4322	0.920371		10.4322	0.921741		10.4322	0.920816		10.4322	0.923833		10.4322	0.921123		10.4322	0.92155		10.4322	0.922107
10.5067	0.887042		10.5067	0.887985		10.5067	0.892012		10.5067	0.894946		10.5067	0.901858		10.5067	0.908567		10.5067	0.912251		10.5067	0.916341		10.5067	0.919315		10.5067	0.921188		10.5067	0.921452		10.5067	0.920913		10.5067	0.92338		10.5067	0.921852		10.5067	0.921334		10.5067	0.922542
10.5812	0.88671		10.5812	0.889102		10.5812	0.890604		10.5812	0.894633		10.5812	0.901771		10.5812	0.907131		10.5812	0.912419		10.5812	0.915999		10.5812	0.92036		10.5812	0.92141		10.5812	0.920766		10.5812	0.920769		10.5812	0.922871		10.5812	0.919834		10.5812	0.922103		10.5812	0.921698
10.6557	0.887898		10.6557	0.886899		10.6557	0.891124		10.6557	0.89386		10.6557	0.901379		10.6557	0.90753		10.6557	0.911791		10.6557	0.914608		10.6557	0.920771		10.6557	0.920682		10.6557	0.920809		10.6557	0.920383		10.6557	0.921915		10.6557	0.921529		10.6557	0.921321		10.6557	0.922312
10.7302	0.886733		10.7302	0.887848		10.7302	0.890861		10.7302	0.892723		10.7302	0.900853		10.7302	0.90784		10.7302	0.912156		10.7302	0.916752		10.7302	0.918377		10.7302	0.920054		10.7302	0.920599		10.7302	0.921235		10.7302	0.921393		10.7302	0.921294		10.7302	0.921357		10.7302	0.922773
10.8048	0.88582		10.8048	0.888676		10.8048	0.890129		10.8048	0.893783		10.8048	0.900337		10.8048	0.907549		10.8048	0.913132		10.8048	0.915306		10.8048	0.918461		10.8048	0.920206		10.8048	0.920618		10.8048	0.920412		10.8048	0.922056		10.8048	0.921249		10.8048	0.920803		10.8048	0.921309
10.8793	0.885488		10.8793	0.887059		10.8793	0.889965		10.8793	0.893252		10.8793	0.900324		10.8793	0.907259		10.8793	0.911249		10.8793	0.916841		10.8793	0.918198		10.8793	0.920619		10.8793	0.921347		10.8793	0.920081		10.8793	0.921662		10.8793	0.920689		10.8793	0.921219		10.8793	0.920969
10.9538	0.885038		10.9538	0.888477		10.9538	0.890093		10.9538	0.894187		10.9538	0.900609		10.9538	0.906478		10.9538	0.912007		10.9538	0.915317		10.9538	0.918882		10.9538	0.91853		10.9538	0.920807		10.9538	0.919951		10.9538	0.921194		10.9538	0.920908		10.9538	0.92103		10.9538	0.920933
11.0283	0.885417		11.0283	0.888433		11.0283	0.890616		11.0283	0.894701		11.0283	0.899172		11.0283	0.904886		11.0283	0.911319		11.0283	0.914631		11.0283	0.918397		11.0283	0.919054		11.0283	0.920846		11.0283	0.920582		11.0283	0.92054		11.0283	0.920382		11.0283	0.920819		11.0283	0.920924
11.1028	0.884144		11.1028	0.886961		11.1028	0.888939		11.1028	0.89246		11.1028	0.899663		11.1028	0.906644		11.1028	0.911192		11.1028	0.915538		11.1028	0.917366		11.1028	0.91995		11.1028	0.920825		11.1028	0.920934		11.1028	0.920715		11.1028	0.920091		11.1028	0.92097		11.1028	0.921469
11.1773	0.884643		11.1773	0.887586		11.1773	0.889641		11.1773	0.892574		11.1773	0.899827		11.1773	0.906178		11.1773	0.911486		11.1773	0.915913		11.1773	0.917221		11.1773	0.918734		11.1773	0.920401		11.1773	0.920268		11.1773	0.9214		11.1773	0.920288		11.1773	0.922164		11.1773	0.92116
11.2519	0.885142		11.2519	0.887556		11.2519	0.889015		11.2519	0.893651		11.2519	0.899855		11.2519	0.906371		11.2519	0.911438		11.2519	0.915231		11.2519	0.917304		11.2519	0.918011		11.2519	0.921379		11.2519	0.918798		11.2519	0.920572		11.2519	0.920566		11.2519	0.921498		11.2519	0.920649
11.3264	0.883918		11.3264	0.887172		11.3264	0.889942		11.3264	0.89252		11.3264	0.898703		11.3264	0.905663		11.3264	0.910148		11.3264	0.915106		11.3264	0.917762		11.3264	0.917175		11.3264	0.919524		11.3264	0.919319		11.3264	0.921576		11.3264	0.920279		11.3264	0.921148		11.3264	0.920483
11.4009	0.884711		11.4009	0.887398		11.4009	0.889401		11.4009	0.892429		11.4009	0.899793		11.4009	0.906003		11.4009	0.910726		11.4009	0.915194		11.4009	0.917479		11.4009	0.917394		11.4009	0.919902		11.4009	0.919856		11.4009	0.92128		11.4009	0.920763		11.4009	0.919569		11.4009	0.920776
11.4754	0.884458		11.4754	0.887168		11.4754	0.888705		11.4754	0.892929		11.4754	0.898453		11.4754	0.906364		11.4754	0.909917		11.4754	0.914601		11.4754	0.916114		11.4754	0.919027		11.4754	0.92077		11.4754	0.9192		11.4754	0.921125		11.4754	0.921171		11.4754	0.919648		11.4754	0.920092
11.5499	0.884396		11.5499	0.886891		11.5499	0.890676		11.5499	0.89289		11.5499	0.898892		11.5499	0.904651		11.5499	0.909115		11.5499	0.913404		11.5499	0.916835		11.5499	0.918503		11.5499	0.919353		11.5499	0.920259		11.5499	0.919676		11.5499	0.919892		11.5499	0.920273		11.5499	0.919586
11.6244	0.883754		11.6244	0.886021		11.6244	0.889632		11.6244	0.892019		11.6244	0.898244		11.6244	0.905521		11.6244	0.909467		11.6244	0.915088		11.6244	0.917287		11.6244	0.918498		11.6244	0.920716		11.6244	0.918697		11.6244	0.920556		11.6244	0.918617		11.6244	0.919695		11.6244	0.92022
11.6989	0.883882		11.6989	0.886545		11.6989	0.889228		11.6989	0.891562		11.6989	0.899797		11.6989	0.90441		11.6989	0.909051		11.6989	0.915135		11.6989	0.91621		11.6989	0.918961		11.6989	0.919911		11.6989	0.91894		11.6989	0.919982		11.6989	0.918366		11.6989	0.918465		11.6989	0.918933
11.7735	0.883141		11.7735	0.885866		11.7735	0.889636		11.7735	0.892832		11.7735	0.898709		11.7735	0.904979		11.7735	0.909634		11.7735	0.914433		11.7735	0.916863		11.7735	0.918168		11.7735	0.919437		11.7735	0.919448		11.7735	0.918961		11.7735	0.919097		11.7735	0.920401		11.7735	0.918787
11.848	0.8826		11.848	0.885991		11.848	0.889023		11.848	0.891861		11.848	0.89851		11.848	0.903648		11.848	0.910524		11.848	0.914626		11.848	0.916507		11.848	0.917093		11.848	0.918744		11.848	0.919928		11.848	0.919664		11.848	0.917752		11.848	0.919457		11.848	0.918778
11.9225	0.882559		11.9225	0.886404		11.9225	0.889588		11.9225	0.892104		11.9225	0.898907		11.9225	0.904473		11.9225	0.909817		11.9225	0.914241		11.9225	0.916198		11.9225	0.916524		11.9225	0.918299		11.9225	0.918821		11.9225	0.920192		11.9225	0.918704		11.9225	0.918802		11.9225	0.919912
11.997	0.882546		11.997	0.885266		11.997	0.888776		11.997	0.891143		11.997	0.898773		11.997	0.904784		11.997	0.909908		11.997	0.914756		11.997	0.914997		11.997	0.916733		11.997	0.919097		11.997	0.918839		11.997	0.920005		11.997	0.917681		11.997	0.918964		11.997	0.920233
12.0715	0.883121		12.0715	0.884773		12.0715	0.887973		12.0715	0.891288		12.0715	0.898218		12.0715	0.904499		12.0715	0.910134		12.0715	0.913748		12.0715	0.914985		12.0715	0.918256		12.0715	0.919282		12.0715	0.9183		12.0715	0.920558		12.0715	0.917323		12.0715	0.918089		12.0715	0.919689
12.146	0.882662		12.146	0.884671		12.146	0.887823		12.146	0.891454		12.146	0.897812		12.146	0.904662		12.146	0.909478		12.146	0.915551		12.146	0.915534		12.146	0.918236		12.146	0.918642		12.146	0.918859		12.146	0.919395		12.146	0.917432		12.146	0.917804		12.146	0.919297
12.2206	0.88325		12.2206	0.884152		12.2206	0.887937		12.2206	0.890935		12.2206	0.896761		12.2206	0.902954		12.2206	0.909685		12.2206	0.913989		12.2206	0.915575		12.2206	0.917413		12.2206	0.917882		12.2206	0.918789		12.2206	0.918947		12.2206	0.916239		12.2206	0.917689		12.2206	0.919642
12.2951	0.882879		12.2951	0.884146		12.2951	0.888592		12.2951	0.892771		12.2951	0.897866		12.2951	0.902909		12.2951	0.910154		12.2951	0.914644		12.2951	0.914847		12.2951	0.916826		12.2951	0.918017		12.2951	0.918235		12.2951	0.918909		12.2951	0.917994		12.2951	0.919133		12.2951	0.919693
12.3696	0.883039		12.3696	0.884527		12.3696	0.887571		12.3696	0.890452		12.3696	0.898076		12.3696	0.902767		12.3696	0.909366		12.3696	0.914474		12.3696	0.914435		12.3696	0.91703		12.3696	0.916581		12.3696	0.918115		12.3696	0.918629		12.3696	0.917325		12.3696	0.918935		12.3696	0.918472
12.4441	0.8828		12.4441	0.883759		12.4441	0.88774		12.4441	0.891382		12.4441	0.896928		12.4441	0.903135		12.4441	0.908808		12.4441	0.913643		12.4441	0.913641		12.4441	0.916948		12.4441	0.917408		12.4441	0.917137		12.4441	0.918553		12.4441	0.916245		12.4441	0.917671		12.4441	0.918983
12.5186	0.880695		12.5186	0.884403		12.5186	0.887844		12.5186	0.891136		12.5186	0.897278		12.5186	0.904012		12.5186	0.908353		12.5186	0.912868		12.5186	0.916284		12.5186	0.916415		12.5186	0.918288		12.5186	0.918088		12.5186	0.91897		12.5186	0.917609		12.5186	0.916981		12.5186	0.918343
12.5931	0.880685		12.5931	0.884292		12.5931	0.887586		12.5931	0.891632		12.5931	0.897986		12.5931	0.903401		12.5931	0.908393		12.5931	0.912843		12.5931	0.914813		12.5931	0.917088		12.5931	0.917326		12.5931	0.917393		12.5931	0.918635		12.5931	0.91833		12.5931	0.916385		12.5931	0.91927
12.6677	0.881592		12.6677	0.883229		12.6677	0.886935		12.6677	0.890305		12.6677	0.897587		12.6677	0.903387		12.6677	0.90733		12.6677	0.912115		12.6677	0.915121		12.6677	0.917013		12.6677	0.91747		12.6677	0.918296		12.6677	0.91919		12.6677	0.918113		12.6677	0.917433		12.6677	0.917781
12.7422	0.881669		12.7422	0.884274		12.7422	0.886814		12.7422	0.890936		12.7422	0.898192		12.7422	0.903721		12.7422	0.907927		12.7422	0.912347		12.7422	0.91569		12.7422	0.915474		12.7422	0.915501		12.7422	0.917008		12.7422	0.91909		12.7422	0.918214		12.7422	0.91754		12.7422	0.918263
12.8167	0.88136		12.8167	0.883826		12.8167	0.887731		12.8167	0.890898		12.8167	0.898085		12.8167	0.90401		12.8167	0.908276		12.8167	0.911098		12.8167	0.915913		12.8167	0.915592		12.8167	0.916937		12.8167	0.917168		12.8167	0.919043		12.8167	0.916572		12.8167	0.917122		12.8167	0.916802
12.8912	0.881173		12.8912	0.884165		12.8912	0.886869		12.8912	0.889112		12.8912	0.896909		12.8912	0.903762		12.8912	0.90905		12.8912	0.912168		12.8912	0.91502		12.8912	0.915866		12.8912	0.917034		12.8912	0.917849		12.8912	0.917409		12.8912	0.916032		12.8912	0.917151		12.8912	0.91783
12.9657	0.88075		12.9657	0.884079		12.9657	0.886865		12.9657	0.890018		12.9657	0.896752		12.9657	0.902793		12.9657	0.909034		12.9657	0.911874		12.9657	0.915325		12.9657	0.914322		12.9657	0.916663		12.9657	0.918234		12.9657	0.919819		12.9657	0.916915		12.9657	0.919173		12.9657	0.917966
13.0402	0.880724		13.0402	0.883779		13.0402	0.887319		13.0402	0.889429		13.0402	0.89566		13.0402	0.902772		13.0402	0.906917		13.0402	0.91181		13.0402	0.915459		13.0402	0.915579		13.0402	0.916811		13.0402	0.91796		13.0402	0.918858		13.0402	0.916886		13.0402	0.91735		13.0402	0.918407
13.1147	0.879538		13.1147	0.883627		13.1147	0.887394		13.1147	0.888584		13.1147	0.896273		13.1147	0.903131		13.1147	0.907084		13.1147	0.911376		13.1147	0.914536		13.1147	0.914899		13.1147	0.916661		13.1147	0.916278		13.1147	0.918315		13.1147	0.91595		13.1147	0.917975		13.1147	0.917324
13.1893	0.879734		13.1893	0.883614		13.1893	0.886526		13.1893	0.888779		13.1893	0.895935		13.1893	0.902765		13.1893	0.90704		13.1893	0.911526		13.1893	0.914852		13.1893	0.915216		13.1893	0.916841		13.1893	0.916717		13.1893	0.919664		13.1893	0.915204		13.1893	0.916558		13.1893	0.916022
13.2638	0.879947		13.2638	0.882775		13.2638	0.886506		13.2638	0.889645		13.2638	0.895527		13.2638	0.901226		13.2638	0.907667		13.2638	0.911465		13.2638	0.913677		13.2638	0.915136		13.2638	0.9159		13.2638	0.916753		13.2638	0.918626		13.2638	0.91472		13.2638	0.916457		13.2638	0.917181
13.3383	0.879843		13.3383	0.881915		13.3383	0.886415		13.3383	0.889202		13.3383	0.89573		13.3383	0.901392		13.3383	0.906344		13.3383	0.912074		13.3383	0.914646		13.3383	0.914475		13.3383	0.916994		13.3383	0.916586		13.3383	0.918369		13.3383	0.916093		13.3383	0.917509		13.3383	0.917241
13.4128	0.880209		13.4128	0.88321		13.4128	0.887264		13.4128	0.888988		13.4128	0.895298		13.4128	0.902238		13.4128	0.907381		13.4128	0.911374		13.4128	0.914104		13.4128	0.914105		13.4128	0.916517		13.4128	0.917551		13.4128	0.918292		13.4128	0.915817		13.4128	0.918427		13.4128	0.916818
13.4873	0.879408		13.4873	0.883101		13.4873	0.886648		13.4873	0.889094		13.4873	0.895168		13.4873	0.901913		13.4873	0.907275		13.4873	0.911206		13.4873	0.913666		13.4873	0.914146		13.4873	0.916365		13.4873	0.916697		13.4873	0.917415		13.4873	0.916059		13.4873	0.917549		13.4873	0.917714
13.5618	0.879429		13.5618	0.881904		13.5618	0.886177		13.5618	0.889062		13.5618	0.895474		13.5618	0.900717		13.5618	0.906851		13.5618	0.911313		13.5618	0.912968		13.5618	0.914282		13.5618	0.916132		13.5618	0.917206		13.5618	0.917736		13.5618	0.91631		13.5618	0.91723		13.5618	0.916326
13.6364	0.878879		13.6364	0.881617		13.6364	0.885836		13.6364	0.889948		13.6364	0.894945		13.6364	0.900144		13.6364	0.906716		13.6364	0.912097		13.6364	0.914374		13.6364	0.915222		13.6364	0.916321		13.6364	0.916559		13.6364	0.917696		13.6364	0.916268		13.6364	0.917568		13.6364	0.916944
13.7109	0.879292		13.7109	0.881402		13.7109	0.885806		13.7109	0.889085		13.7109	0.894001		13.7109	0.900046		13.7109	0.905968		13.7109	0.910198		13.7109	0.913385		13.7109	0.916027		13.7109	0.916845		13.7109	0.916623		13.7109	0.917727		13.7109	0.916518		13.7109	0.915748		13.7109	0.916469
13.7854	0.878826		13.7854	0.882374		13.7854	0.886213		13.7854	0.88743		13.7854	0.893559		13.7854	0.901638		13.7854	0.906837		13.7854	0.910351		13.7854	0.913381		13.7854	0.915875		13.7854	0.915537		13.7854	0.917171		13.7854	0.919116		13.7854	0.915663		13.7854	0.916164		13.7854	0.916121
13.8599	0.878972		13.8599	0.881175		13.8599	0.885258		13.8599	0.888876		13.8599	0.893993		13.8599	0.900843		13.8599	0.905863		13.8599	0.910594		13.8599	0.913508		13.8599	0.913592		13.8599	0.914725		13.8599	0.916918		13.8599	0.918358		13.8599	0.915632		13.8599	0.916329		13.8599	0.916857
13.9344	0.877103		13.9344	0.881079		13.9344	0.884102		13.9344	0.88647		13.9344	0.894221		13.9344	0.900074		13.9344	0.906135		13.9344	0.909707		13.9344	0.911993		13.9344	0.91578		13.9344	0.914352		13.9344	0.917319		13.9344	0.918501		13.9344	0.915425		13.9344	0.916825		13.9344	0.916699
14.0089	0.878371		14.0089	0.881871		14.0089	0.884764		14.0089	0.8869		14.0089	0.893766		14.0089	0.900219		14.0089	0.906444		14.0089	0.909455		14.0089	0.912218		14.0089	0.914268		14.0089	0.915271		14.0089	0.916564		14.0089	0.918426		14.0089	0.915119		14.0089	0.915415		14.0089	0.916699
14.0834	0.879008		14.0834	0.881218		14.0834	0.883453		14.0834	0.886803		14.0834	0.893237		14.0834	0.900091		14.0834	0.906131		14.0834	0.910173		14.0834	0.914281		14.0834	0.91466		14.0834	0.914598		14.0834	0.916232		14.0834	0.917795		14.0834	0.916427		14.0834	0.916344		14.0834	0.917383
14.158	0.877987		14.158	0.880839		14.158	0.884052		14.158	0.886507		14.158	0.89531		14.158	0.901093		14.158	0.906082		14.158	0.909422		14.158	0.913875		14.158	0.914939		14.158	0.914534		14.158	0.917425		14.158	0.917937		14.158	0.915345		14.158	0.916131		14.158	0.91694
14.2325	0.877745		14.2325	0.880975		14.2325	0.88415		14.2325	0.886289		14.2325	0.894168		14.2325	0.9011		14.2325	0.905406		14.2325	0.911176		14.2325	0.91448		14.2325	0.914137		14.2325	0.914035		14.2325	0.916415		14.2325	0.91739		14.2325	0.915277		14.2325	0.915688		14.2325	0.916497
14.307	0.877031		14.307	0.881099		14.307	0.884893		14.307	0.885511		14.307	0.894859		14.307	0.900722		14.307	0.905706		14.307	0.910771		14.307	0.913118		14.307	0.913148		14.307	0.914147		14.307	0.916336		14.307	0.916034		14.307	0.914791		14.307	0.91607		14.307	0.916168
14.3815	0.877553		14.3815	0.881969		14.3815	0.884791		14.3815	0.885029		14.3815	0.893733		14.3815	0.899354		14.3815	0.906115		14.3815	0.910496		14.3815	0.913011		14.3815	0.912688		14.3815	0.914247		14.3815	0.916122		14.3815	0.915629		14.3815	0.914016		14.3815	0.917181		14.3815	0.915956
14.456	0.878772		14.456	0.881172		14.456	0.885398		14.456	0.886723		14.456	0.89383		14.456	0.899647		14.456	0.906052		14.456	0.909927		14.456	0.914128		14.456	0.914085		14.456	0.913908		14.456	0.915513		14.456	0.917081		14.456	0.914335		14.456	0.916871		14.456	0.915439
14.5305	0.877587		14.5305	0.880711		14.5305	0.883905		14.5305	0.886939		14.5305	0.893266		14.5305	0.899573		14.5305	0.906145		14.5305	0.909734		14.5305	0.913695		14.5305	0.913135		14.5305	0.915018		14.5305	0.916575		14.5305	0.917151		14.5305	0.91396		14.5305	0.916562		14.5305	0.915122
14.6051	0.878498		14.6051	0.880619		14.6051	0.883751		14.6051	0.885146		14.6051	0.892951		14.6051	0.900366		14.6051	0.906758		14.6051	0.910194		14.6051	0.913065		14.6051	0.91318		14.6051	0.914473		14.6051	0.91531		14.6051	0.917827		14.6051	0.914984		14.6051	0.915919		14.6051	0.915511
14.6796	0.878637		14.6796	0.880652		14.6796	0.884147		14.6796	0.886113		14.6796	0.892093		14.6796	0.900347		14.6796	0.905947		14.6796	0.910698		14.6796	0.913299		14.6796	0.912795		14.6796	0.915302		14.6796	0.916235		14.6796	0.917563		14.6796	0.914149		14.6796	0.915591		14.6796	0.914526
14.7541	0.878067		14.7541	0.88029		14.7541	0.883289		14.7541	0.886068		14.7541	0.892428		14.7541	0.900011		14.7541	0.905222		14.7541	0.909893		14.7541	0.912764		14.7541	0.913279		14.7541	0.914345		14.7541	0.916395		14.7541	0.916575		14.7541	0.913336		14.7541	0.915189		14.7541	0.91471
14.8286	0.877578		14.8286	0.880078		14.8286	0.883135		14.8286	0.886212		14.8286	0.893073		14.8286	0.899659		14.8286	0.90456		14.8286	0.910287		14.8286	0.912673		14.8286	0.912742		14.8286	0.914764		14.8286	0.916965		14.8286	0.91729		14.8286	0.913656		14.8286	0.915885		14.8286	0.915441
14.9031	0.876973		14.9031	0.881284		14.9031	0.883337		14.9031	0.885676		14.9031	0.892866		14.9031	0.900352		14.9031	0.905652		14.9031	0.910637		14.9031	0.912383		14.9031	0.913465		14.9031	0.915706		14.9031	0.915297		14.9031	0.917532		14.9031	0.913036		14.9031	0.91482		14.9031	0.915858
14.9776	0.876819		14.9776	0.880802		14.9776	0.883676		14.9776	0.886123		14.9776	0.892752		14.9776	0.900181		14.9776	0.904608		14.9776	0.909052		14.9776	0.91149		14.9776	0.913404		14.9776	0.9154		14.9776	0.915761		14.9776	0.918076		14.9776	0.913405		14.9776	0.915236		14.9776	0.916875
15.0522	0.877048		15.0522	0.880169		15.0522	0.881949		15.0522	0.885887		15.0522	0.892475		15.0522	0.900328		15.0522	0.905303		15.0522	0.909104		15.0522	0.912501		15.0522	0.913724		15.0522	0.915468		15.0522	0.915737		15.0522	0.917152		15.0522	0.913479		15.0522	0.915362		15.0522	0.915587
15.1267	0.876708		15.1267	0.881029		15.1267	0.882443		15.1267	0.885897		15.1267	0.891919		15.1267	0.900128		15.1267	0.905106		15.1267	0.910268		15.1267	0.912052		15.1267	0.915204		15.1267	0.915371		15.1267	0.914382		15.1267	0.916707		15.1267	0.913412		15.1267	0.915685		15.1267	0.915615
15.2012	0.877345		15.2012	0.880952		15.2012	0.882217		15.2012	0.886275		15.2012	0.894141		15.2012	0.899606		15.2012	0.905531		15.2012	0.909496		15.2012	0.911642		15.2012	0.914229		15.2012	0.916369		15.2012	0.914183		15.2012	0.916607		15.2012	0.914876		15.2012	0.915616		15.2012	0.915797
15.2757	0.877919		15.2757	0.880857		15.2757	0.882944		15.2757	0.885575		15.2757	0.894013		15.2757	0.898768		15.2757	0.905812		15.2757	0.909775		15.2757	0.911413		15.2757	0.915034		15.2757	0.915508		15.2757	0.914055		15.2757	0.91618		15.2757	0.914937		15.2757	0.915564		15.2757	0.915619
15.3502	0.877504		15.3502	0.880194		15.3502	0.883226		15.3502	0.886239		15.3502	0.893336		15.3502	0.898074		15.3502	0.905805		15.3502	0.908811		15.3502	0.912659		15.3502	0.913704		15.3502	0.914977		15.3502	0.915218		15.3502	0.916403		15.3502	0.914744		15.3502	0.915008		15.3502	0.915282
15.4247	0.877015		15.4247	0.879354		15.4247	0.882347		15.4247	0.886202		15.4247	0.893421		15.4247	0.8991		15.4247	0.905387		15.4247	0.908408		15.4247	0.911807		15.4247	0.914733		15.4247	0.913951		15.4247	0.913683		15.4247	0.916368		15.4247	0.914693		15.4247	0.915991		15.4247	0.915327
15.4992	0.875647		15.4992	0.879105		15.4992	0.882468		15.4992	0.886322		15.4992	0.893141		15.4992	0.898983		15.4992	0.905027		15.4992	0.908536		15.4992	0.91197		15.4992	0.9145		15.4992	0.915008		15.4992	0.915398		15.4992	0.917149		15.4992	0.913721		15.4992	0.914809		15.4992	0.916013
15.5738	0.876298		15.5738	0.880249		15.5738	0.882928		15.5738	0.885652		15.5738	0.893672		15.5738	0.89872		15.5738	0.904404		15.5738	0.90859		15.5738	0.91214		15.5738	0.912844		15.5738	0.913766		15.5738	0.914553		15.5738	0.914846		15.5738	0.913232		15.5738	0.915591		15.5738	0.914888
15.6483	0.876474		15.6483	0.878725		15.6483	0.883285		15.6483	0.885426		15.6483	0.893634		15.6483	0.900368		15.6483	0.905392		15.6483	0.909439		15.6483	0.911281		15.6483	0.913815		15.6483	0.914484		15.6483	0.915348		15.6483	0.916723		15.6483	0.913159		15.6483	0.9156		15.6483	0.914861
15.7228	0.877053		15.7228	0.878549		15.7228	0.881623		15.7228	0.886507		15.7228	0.893897		15.7228	0.89913		15.7228	0.906556		15.7228	0.909529		15.7228	0.910835		15.7228	0.913425		15.7228	0.913611		15.7228	0.915445		15.7228	0.916673		15.7228	0.913542		15.7228	0.913761		15.7228	0.914422
15.7973	0.875978		15.7973	0.878153		15.7973	0.882222		15.7973	0.887058		15.7973	0.89344		15.7973	0.898563		15.7973	0.905671		15.7973	0.909554		15.7973	0.910662		15.7973	0.913228		15.7973	0.913019		15.7973	0.915445		15.7973	0.916435		15.7973	0.913795		15.7973	0.914505		15.7973	0.914175
15.8718	0.87576		15.8718	0.878001		15.8718	0.882035		15.8718	0.885086		15.8718	0.893469		15.8718	0.898948		15.8718	0.905449		15.8718	0.908911		15.8718	0.912378		15.8718	0.914021		15.8718	0.914197		15.8718	0.915087		15.8718	0.914928		15.8718	0.912953		15.8718	0.913949		15.8718	0.913684
15.9463	0.875705		15.9463	0.877603		15.9463	0.882492		15.9463	0.884216		15.9463	0.89238		15.9463	0.89784		15.9463	0.904822		15.9463	0.908011		15.9463	0.911576		15.9463	0.913588		15.9463	0.913607		15.9463	0.916158		15.9463	0.915943		15.9463	0.912881		15.9463	0.915958		15.9463	0.913452
16.0209	0.876009		16.0209	0.878917		16.0209	0.880866		16.0209	0.885592		16.0209	0.892708		16.0209	0.898857		16.0209	0.904483		16.0209	0.908843		16.0209	0.911005		16.0209	0.913706		16.0209	0.913584		16.0209	0.915339		16.0209	0.915153		16.0209	0.912765		16.0209	0.914138		16.0209	0.913457
16.0954	0.875757		16.0954	0.878756		16.0954	0.881688		16.0954	0.885302		16.0954	0.892146		16.0954	0.898605		16.0954	0.904743		16.0954	0.909384		16.0954	0.912183		16.0954	0.91198		16.0954	0.912196		16.0954	0.914665		16.0954	0.91533		16.0954	0.913076		16.0954	0.915233		16.0954	0.912971
16.1699	0.875822		16.1699	0.87894		16.1699	0.882492		16.1699	0.885144		16.1699	0.892274		16.1699	0.89881		16.1699	0.904067		16.1699	0.909123		16.1699	0.911299		16.1699	0.91294		16.1699	0.912725		16.1699	0.91573		16.1699	0.916981		16.1699	0.913817		16.1699	0.913603		16.1699	0.914548
16.2444	0.875637		16.2444	0.877836		16.2444	0.882517		16.2444	0.884469		16.2444	0.892327		16.2444	0.898649		16.2444	0.903158		16.2444	0.909132		16.2444	0.910485		16.2444	0.912538		16.2444	0.912619		16.2444	0.914605		16.2444	0.916798		16.2444	0.912966		16.2444	0.914496		16.2444	0.913171
16.3189	0.875652		16.3189	0.87775		16.3189	0.880987		16.3189	0.884692		16.3189	0.891672		16.3189	0.898883		16.3189	0.903771		16.3189	0.907944		16.3189	0.910835		16.3189	0.91277		16.3189	0.913288		16.3189	0.915056		16.3189	0.916519		16.3189	0.913631		16.3189	0.914068		16.3189	0.914888
16.3934	0.876513		16.3934	0.877148		16.3934	0.882317		16.3934	0.884193		16.3934	0.891465		16.3934	0.898671		16.3934	0.904018		16.3934	0.906983		16.3934	0.910409		16.3934	0.913144		16.3934	0.912057		16.3934	0.914816		16.3934	0.915363		16.3934	0.914299		16.3934	0.914496		16.3934	0.915347
16.4679	0.876212		16.4679	0.878453		16.4679	0.881914		16.4679	0.885087		16.4679	0.892353		16.4679	0.898188		16.4679	0.90492		16.4679	0.907612		16.4679	0.91081		16.4679	0.9124		16.4679	0.911788		16.4679	0.914578		16.4679	0.916011		16.4679	0.912272		16.4679	0.914651		16.4679	0.914381
16.5425	0.875614		16.5425	0.878418		16.5425	0.88077		16.5425	0.884932		16.5425	0.892865		16.5425	0.898573		16.5425	0.905034		16.5425	0.907526		16.5425	0.910372		16.5425	0.911765		16.5425	0.912754		16.5425	0.91403		16.5425	0.914932		16.5425	0.912681		16.5425	0.914068		16.5425	0.914424
16.617	0.875188		16.617	0.876641		16.617	0.881539		16.617	0.884545		16.617	0.893093		16.617	0.898677		16.617	0.904236		16.617	0.907053		16.617	0.910535		16.617	0.910967		16.617	0.912674		16.617	0.91465		16.617	0.914771		16.617	0.912388		16.617	0.914577		16.617	0.914836
16.6915	0.875159		16.6915	0.877354		16.6915	0.881103		16.6915	0.88567		16.6915	0.891607		16.6915	0.898354		16.6915	0.903855		16.6915	0.906409		16.6915	0.912088		16.6915	0.91192		16.6915	0.912248		16.6915	0.914952		16.6915	0.914405		16.6915	0.912482		16.6915	0.914619		16.6915	0.915601
16.766	0.87572		16.766	0.877994		16.766	0.880939		16.766	0.885565		16.766	0.891344		16.766	0.898234		16.766	0.904962		16.766	0.907647		16.766	0.910833		16.766	0.912443		16.766	0.912503		16.766	0.913187		16.766	0.915267		16.766	0.912245		16.766	0.914516		16.766	0.914195
16.8405	0.875842		16.8405	0.876873		16.8405	0.881931		16.8405	0.885753		16.8405	0.891388		16.8405	0.897911		16.8405	0.904173		16.8405	0.907042		16.8405	0.910497		16.8405	0.912924		16.8405	0.912239		16.8405	0.912713		16.8405	0.914637		16.8405	0.912728		16.8405	0.914435		16.8405	0.914623
16.915	0.875756		16.915	0.878148		16.915	0.881833		16.915	0.885396		16.915	0.892332		16.915	0.89784		16.915	0.903065		16.915	0.906958		16.915	0.909891		16.915	0.912307		16.915	0.912487		16.915	0.912352		16.915	0.915065		16.915	0.912511		16.915	0.913491		16.915	0.914562
16.9896	0.875494		16.9896	0.877662		16.9896	0.881946		16.9896	0.88528		16.9896	0.892054		16.9896	0.897743		16.9896	0.90398		16.9896	0.90578		16.9896	0.91052		16.9896	0.912482		16.9896	0.913044		16.9896	0.913825		16.9896	0.915891		16.9896	0.911942		16.9896	0.915263		16.9896	0.915279
17.0641	0.874249		17.0641	0.878195		17.0641	0.882534		17.0641	0.884955		17.0641	0.891301		17.0641	0.896824		17.0641	0.90452		17.0641	0.90698		17.0641	0.91042		17.0641	0.913014		17.0641	0.912729		17.0641	0.912911		17.0641	0.914548		17.0641	0.912207		17.0641	0.913482		17.0641	0.914742
17.1386	0.874327		17.1386	0.877556		17.1386	0.881535		17.1386	0.884566		17.1386	0.891035		17.1386	0.897882		17.1386	0.903787		17.1386	0.906391		17.1386	0.910397		17.1386	0.91308		17.1386	0.911961		17.1386	0.913434		17.1386	0.914926		17.1386	0.912222		17.1386	0.913882		17.1386	0.914031
17.2131	0.873743		17.2131	0.878109		17.2131	0.88135		17.2131	0.885597		17.2131	0.892748		17.2131	0.898227		17.2131	0.902767		17.2131	0.906826		17.2131	0.910046		17.2131	0.913173		17.2131	0.912684		17.2131	0.912711		17.2131	0.915188		17.2131	0.912388		17.2131	0.913949		17.2131	0.914363
17.2876	0.874998		17.2876	0.877382		17.2876	0.881012		17.2876	0.885096		17.2876	0.89047		17.2876	0.898078		17.2876	0.902827		17.2876	0.906698		17.2876	0.909941		17.2876	0.911971		17.2876	0.91168		17.2876	0.913971		17.2876	0.913888		17.2876	0.911732		17.2876	0.91273		17.2876	0.914424
17.3621	0.874528		17.3621	0.877942		17.3621	0.880581		17.3621	0.886131		17.3621	0.892151		17.3621	0.896229		17.3621	0.903658		17.3621	0.906803		17.3621	0.91023		17.3621	0.911797		17.3621	0.912615		17.3621	0.912747		17.3621	0.914093		17.3621	0.913042		17.3621	0.911692		17.3621	0.913749
17.4366	0.874815		17.4366	0.877354		17.4366	0.880825		17.4366	0.885312		17.4366	0.89253		17.4366	0.896689		17.4366	0.903125		17.4366	0.908179		17.4366	0.910663		17.4366	0.911532		17.4366	0.912962		17.4366	0.912742		17.4366	0.913531		17.4366	0.913013		17.4366	0.912034		17.4366	0.915038
17.5112	0.875281		17.5112	0.877716		17.5112	0.880971		17.5112	0.88529		17.5112	0.891767		17.5112	0.896729		17.5112	0.902842		17.5112	0.906405		17.5112	0.910381		17.5112	0.912354		17.5112	0.914087		17.5112	0.91208		17.5112	0.914455		17.5112	0.912738		17.5112	0.912832		17.5112	0.914087
17.5857	0.874312		17.5857	0.878682		17.5857	0.880369		17.5857	0.884258		17.5857	0.891334		17.5857	0.895982		17.5857	0.904081		17.5857	0.906039		17.5857	0.910746		17.5857	0.912171		17.5857	0.913007		17.5857	0.912796		17.5857	0.915192		17.5857	0.91315		17.5857	0.914271		17.5857	0.914024
17.6602	0.87439		17.6602	0.878603		17.6602	0.880417		17.6602	0.884565		17.6602	0.890677		17.6602	0.897053		17.6602	0.903035		17.6602	0.906762		17.6602	0.909958		17.6602	0.911269		17.6602	0.913345		17.6602	0.912625		17.6602	0.915057		17.6602	0.911606		17.6602	0.912857		17.6602	0.913923
17.7347	0.874844		17.7347	0.878249		17.7347	0.881348		17.7347	0.884069		17.7347	0.890864		17.7347	0.896833		17.7347	0.902848		17.7347	0.906139		17.7347	0.910832		17.7347	0.911736		17.7347	0.913053		17.7347	0.913054		17.7347	0.914222		17.7347	0.911443		17.7347	0.913136		17.7347	0.91478
17.8092	0.874121		17.8092	0.878228		17.8092	0.879291		17.8092	0.88462		17.8092	0.890354		17.8092	0.896749		17.8092	0.903039		17.8092	0.906398		17.8092	0.910717		17.8092	0.910881		17.8092	0.912335		17.8092	0.913531		17.8092	0.913594		17.8092	0.911515		17.8092	0.913398		17.8092	0.914721
17.8837	0.873893		17.8837	0.87723		17.8837	0.880207		17.8837	0.883353		17.8837	0.890153		17.8837	0.896433		17.8837	0.902397		17.8837	0.906466		17.8837	0.909967		17.8837	0.911566		17.8837	0.911533		17.8837	0.912418		17.8837	0.915317		17.8837	0.911551		17.8837	0.914086		17.8837	0.913203
17.9583	0.873137		17.9583	0.877		17.9583	0.879119		17.9583	0.88341		17.9583	0.890627		17.9583	0.895878		17.9583	0.90332		17.9583	0.907208		17.9583	0.90962		17.9583	0.910414		17.9583	0.911341		17.9583	0.913908		17.9583	0.914207		17.9583	0.912169		17.9583	0.913444		17.9583	0.913554
18.0328	0.874528		18.0328	0.877512		18.0328	0.879787		18.0328	0.884027		18.0328	0.89047		18.0328	0.896724		18.0328	0.902509		18.0328	0.906942		18.0328	0.909463		18.0328	0.911412		18.0328	0.912057		18.0328	0.913888		18.0328	0.914648		18.0328	0.911463		18.0328	0.912458		18.0328	0.914541
18.1073	0.873869		18.1073	0.877466		18.1073	0.880722		18.1073	0.883322		18.1073	0.890772		18.1073	0.897339		18.1073	0.902591		18.1073	0.907758		18.1073	0.909615		18.1073	0.912201		18.1073	0.912529		18.1073	0.91368		18.1073	0.9157		18.1073	0.911951		18.1073	0.912121		18.1073	0.913675
18.1818	0.873917		18.1818	0.87744		18.1818	0.881428		18.1818	0.88274		18.1818	0.890962		18.1818	0.896798		18.1818	0.902346		18.1818	0.906377		18.1818	0.909683		18.1818	0.91138		18.1818	0.911336		18.1818	0.913565		18.1818	0.913653		18.1818	0.913367		18.1818	0.912839		18.1818	0.914501
18.2563	0.874436		18.2563	0.876788		18.2563	0.879576		18.2563	0.882457		18.2563	0.890016		18.2563	0.896542		18.2563	0.90353		18.2563	0.907576		18.2563	0.909007		18.2563	0.911654		18.2563	0.91153		18.2563	0.912537		18.2563	0.914341		18.2563	0.911501		18.2563	0.912956		18.2563	0.913119
18.3308	0.875192		18.3308	0.876698		18.3308	0.880533		18.3308	0.883456		18.3308	0.889909		18.3308	0.896749		18.3308	0.902223		18.3308	0.907613		18.3308	0.908781		18.3308	0.912139		18.3308	0.9119		18.3308	0.91371		18.3308	0.915679		18.3308	0.911703		18.3308	0.912106		18.3308	0.914506
18.4054	0.872853		18.4054	0.877184		18.4054	0.880032		18.4054	0.882862		18.4054	0.889898		18.4054	0.897433		18.4054	0.903006		18.4054	0.906501		18.4054	0.908812		18.4054	0.911591		18.4054	0.911439		18.4054	0.913617		18.4054	0.914662		18.4054	0.91203		18.4054	0.912915		18.4054	0.913794
18.4799	0.873839		18.4799	0.876927		18.4799	0.879823		18.4799	0.88266		18.4799	0.891243		18.4799	0.895801		18.4799	0.904062		18.4799	0.906503		18.4799	0.909135		18.4799	0.911158		18.4799	0.911273		18.4799	0.914228		18.4799	0.913851		18.4799	0.912115		18.4799	0.913837		18.4799	0.913977
18.5544	0.87407		18.5544	0.876793		18.5544	0.880355		18.5544	0.883491		18.5544	0.890358		18.5544	0.896141		18.5544	0.903718		18.5544	0.907239		18.5544	0.909191		18.5544	0.911786		18.5544	0.910395		18.5544	0.9143		18.5544	0.913503		18.5544	0.911748		18.5544	0.91439		18.5544	0.913851
18.6289	0.873732		18.6289	0.876801		18.6289	0.879691		18.6289	0.884171		18.6289	0.890419		18.6289	0.896691		18.6289	0.904064		18.6289	0.90643		18.6289	0.909493		18.6289	0.91145		18.6289	0.912276		18.6289	0.914005		18.6289	0.913326		18.6289	0.912211		18.6289	0.912544		18.6289	0.913855
18.7034	0.873665		18.7034	0.876309		18.7034	0.879648		18.7034	0.884164		18.7034	0.890356		18.7034	0.895633		18.7034	0.902735		18.7034	0.906657		18.7034	0.908806		18.7034	0.910548		18.7034	0.912057		18.7034	0.913768		18.7034	0.914268		18.7034	0.911342		18.7034	0.912416		18.7034	0.913349
18.7779	0.872512		18.7779	0.876605		18.7779	0.879828		18.7779	0.883218		18.7779	0.891356		18.7779	0.895948		18.7779	0.903142		18.7779	0.907751		18.7779	0.909223		18.7779	0.910867		18.7779	0.912367		18.7779	0.913739		18.7779	0.913353		18.7779	0.911824		18.7779	0.912571		18.7779	0.913754
18.8524	0.872859		18.8524	0.875176		18.8524	0.880225		18.8524	0.881606		18.8524	0.88984		18.8524	0.895202		18.8524	0.903253		18.8524	0.906833		18.8524	0.909406		18.8524	0.910804		18.8524	0.912038		18.8524	0.913202		18.8524	0.914006		18.8524	0.912785		18.8524	0.91332		18.8524	0.914136
18.927	0.873812		18.927	0.876155		18.927	0.880687		18.927	0.882417		18.927	0.891115		18.927	0.895414		18.927	0.901045		18.927	0.90618		18.927	0.908965		18.927	0.91092		18.927	0.911925		18.927	0.913484		18.927	0.914707		18.927	0.912511		18.927	0.912713		18.927	0.912973
19.0015	0.874398		19.0015	0.876054		19.0015	0.881192		19.0015	0.882841		19.0015	0.890552		19.0015	0.895539		19.0015	0.902005		19.0015	0.906032		19.0015	0.909831		19.0015	0.910062		19.0015	0.913003		19.0015	0.913554		19.0015	0.914418		19.0015	0.912473		19.0015	0.912802		19.0015	0.913336
19.076	0.874039		19.076	0.875084		19.076	0.879606		19.076	0.88174		19.076	0.8896		19.076	0.895012		19.076	0.900801		19.076	0.905075		19.076	0.909534		19.076	0.909718		19.076	0.912016		19.076	0.914244		19.076	0.914366		19.076	0.913848		19.076	0.913284		19.076	0.913835
19.1505	0.873064		19.1505	0.876389		19.1505	0.879835		19.1505	0.88326		19.1505	0.888829		19.1505	0.896834		19.1505	0.901863		19.1505	0.906271		19.1505	0.909307		19.1505	0.911623		19.1505	0.911849		19.1505	0.912717		19.1505	0.913642		19.1505	0.91181		19.1505	0.913646		19.1505	0.914071
19.225	0.873326		19.225	0.875564		19.225	0.8808		19.225	0.884055		19.225	0.88962		19.225	0.895677		19.225	0.901266		19.225	0.905877		19.225	0.909862		19.225	0.91023		19.225	0.910644		19.225	0.913004		19.225	0.913906		19.225	0.911906		19.225	0.912758		19.225	0.914726
19.2995	0.873584		19.2995	0.874874		19.2995	0.880007		19.2995	0.883851		19.2995	0.889526		19.2995	0.896188		19.2995	0.902321		19.2995	0.90557		19.2995	0.910581		19.2995	0.910892		19.2995	0.912617		19.2995	0.911108		19.2995	0.913981		19.2995	0.91168		19.2995	0.912052		19.2995	0.914344
19.3741	0.873888		19.3741	0.875309		19.3741	0.879061		19.3741	0.883739		19.3741	0.889429		19.3741	0.895579		19.3741	0.902175		19.3741	0.906782		19.3741	0.909674		19.3741	0.911627		19.3741	0.911079		19.3741	0.912364		19.3741	0.913581		19.3741	0.910142		19.3741	0.912708		19.3741	0.914222
19.4486	0.873802		19.4486	0.876279		19.4486	0.879941		19.4486	0.884432		19.4486	0.888346		19.4486	0.895623		19.4486	0.902885		19.4486	0.906791		19.4486	0.908949		19.4486	0.911629		19.4486	0.912531		19.4486	0.912372		19.4486	0.913546		19.4486	0.912614		19.4486	0.911946		19.4486	0.913284
19.5231	0.873683		19.5231	0.876221		19.5231	0.879338		19.5231	0.882286		19.5231	0.88883		19.5231	0.895945		19.5231	0.902044		19.5231	0.905327		19.5231	0.911562		19.5231	0.911488		19.5231	0.912006		19.5231	0.912472		19.5231	0.913526		19.5231	0.911624		19.5231	0.91202		19.5231	0.912102
19.5976	0.87357		19.5976	0.876191		19.5976	0.878651		19.5976	0.883303		19.5976	0.888224		19.5976	0.895817		19.5976	0.904153		19.5976	0.90748		19.5976	0.909445		19.5976	0.910749		19.5976	0.912022		19.5976	0.913358		19.5976	0.913751		19.5976	0.911595		19.5976	0.910972		19.5976	0.913165
19.6721	0.873391		19.6721	0.876025		19.6721	0.880364		19.6721	0.882298		19.6721	0.888313		19.6721	0.896449		19.6721	0.902725		19.6721	0.906587		19.6721	0.908642		19.6721	0.909822		19.6721	0.912088		19.6721	0.912693		19.6721	0.91419		19.6721	0.911282		19.6721	0.911573		19.6721	0.91316
19.7466	0.873763		19.7466	0.87534		19.7466	0.879424		19.7466	0.88301		19.7466	0.889445		19.7466	0.896157		19.7466	0.902435		19.7466	0.907465		19.7466	0.908837		19.7466	0.910962		19.7466	0.912169		19.7466	0.911691		19.7466	0.914284		19.7466	0.911541		19.7466	0.913111		19.7466	0.913385
19.8211	0.874615		19.8211	0.874281		19.8211	0.879207		19.8211	0.881088		19.8211	0.889187		19.8211	0.896046		19.8211	0.902261		19.8211	0.906207		19.8211	0.910032		19.8211	0.911046		19.8211	0.91205		19.8211	0.912835		19.8211	0.915103		19.8211	0.910639		19.8211	0.911615		19.8211	0.914226
19.8957	0.874333		19.8957	0.875402		19.8957	0.879626		19.8957	0.882613		19.8957	0.889494		19.8957	0.896351		19.8957	0.902283		19.8957	0.907139		19.8957	0.908944		19.8957	0.910579		19.8957	0.911569		19.8957	0.91327		19.8957	0.915262		19.8957	0.911434		19.8957	0.912317		19.8957	0.913682
19.9702	0.872874		19.9702	0.874742		19.9702	0.87876		19.9702	0.88174		19.9702	0.889262		19.9702	0.89637		19.9702	0.90199		19.9702	0.906924		19.9702	0.908854		19.9702	0.911727		19.9702	0.911834		19.9702	0.912352		19.9702	0.915356		19.9702	0.910415		19.9702	0.912286		19.9702	0.912998
20.0447	0.872952		20.0447	0.875701		20.0447	0.878861		20.0447	0.881212		20.0447	0.889154		20.0447	0.896258		20.0447	0.901324		20.0447	0.906018		20.0447	0.909017		20.0447	0.912289		20.0447	0.912454		20.0447	0.912417		20.0447	0.914991		20.0447	0.911495		20.0447	0.912331		20.0447	0.912406
20.1192	0.873409		20.1192	0.874263		20.1192	0.879149		20.1192	0.88206		20.1192	0.888492		20.1192	0.896959		20.1192	0.901489		20.1192	0.906682		20.1192	0.908332		20.1192	0.912151		20.1192	0.911802		20.1192	0.911617		20.1192	0.914591		20.1192	0.911038		20.1192	0.911381		20.1192	0.9115
20.1937	0.87238		20.1937	0.87402		20.1937	0.879272		20.1937	0.881349		20.1937	0.888692		20.1937	0.895927		20.1937	0.900982		20.1937	0.905939		20.1937	0.908466		20.1937	0.910228		20.1937	0.913256		20.1937	0.913184		20.1937	0.913317		20.1937	0.91149		20.1937	0.91074		20.1937	0.912858
20.2682	0.872446		20.2682	0.874527		20.2682	0.879739		20.2682	0.8821		20.2682	0.888451		20.2682	0.895509		20.2682	0.901416		20.2682	0.906457		20.2682	0.909282		20.2682	0.911611		20.2682	0.912483		20.2682	0.912842		20.2682	0.913335		20.2682	0.911383		20.2682	0.911797		20.2682	0.913691
20.3428	0.872529		20.3428	0.874941		20.3428	0.878507		20.3428	0.882936		20.3428	0.888535		20.3428	0.896232		20.3428	0.901772		20.3428	0.905709		20.3428	0.908973		20.3428	0.91128		20.3428	0.914022		20.3428	0.913522		20.3428	0.91349		20.3428	0.911364		20.3428	0.912549		20.3428	0.912303
20.4173	0.873357		20.4173	0.875523		20.4173	0.87996		20.4173	0.882186		20.4173	0.888849		20.4173	0.896136		20.4173	0.902047		20.4173	0.905536		20.4173	0.909692		20.4173	0.911327		20.4173	0.912777		20.4173	0.912731		20.4173	0.913239		20.4173	0.911134		20.4173	0.911694		20.4173	0.911293
20.4918	0.87336		20.4918	0.874824		20.4918	0.879932		20.4918	0.882351		20.4918	0.889735		20.4918	0.894047		20.4918	0.901932		20.4918	0.905461		20.4918	0.909212		20.4918	0.910799		20.4918	0.913197		20.4918	0.911649		20.4918	0.9131		20.4918	0.911765		20.4918	0.912919		20.4918	0.911713
20.5663	0.872476		20.5663	0.875163		20.5663	0.879841		20.5663	0.882534		20.5663	0.888646		20.5663	0.895411		20.5663	0.901214		20.5663	0.906375		20.5663	0.90811		20.5663	0.910428		20.5663	0.911541		20.5663	0.912593		20.5663	0.91341		20.5663	0.911396		20.5663	0.914611		20.5663	0.912906
20.6408	0.872695		20.6408	0.874996		20.6408	0.879209		20.6408	0.883251		20.6408	0.889574		20.6408	0.894787		20.6408	0.900268		20.6408	0.905573		20.6408	0.909683		20.6408	0.909695		20.6408	0.91256		20.6408	0.913013		20.6408	0.913769		20.6408	0.910646		20.6408	0.913412		20.6408	0.912822
20.7153	0.873027		20.7153	0.874799		20.7153	0.879015		20.7153	0.882435		20.7153	0.889131		20.7153	0.894213		20.7153	0.901911		20.7153	0.905331		20.7153	0.908398		20.7153	0.909949		20.7153	0.912847		20.7153	0.913356		20.7153	0.91273		20.7153	0.911505		20.7153	0.912744		20.7153	0.912809
20.7899	0.871871		20.7899	0.875401		20.7899	0.879078		20.7899	0.882258		20.7899	0.88902		20.7899	0.8936		20.7899	0.901147		20.7899	0.905368		20.7899	0.908493		20.7899	0.910153		20.7899	0.912683		20.7899	0.911478		20.7899	0.912483		20.7899	0.911539		20.7899	0.913284		20.7899	0.911767
20.8644	0.872279		20.8644	0.875874		20.8644	0.878599		20.8644	0.88275		20.8644	0.889542		20.8644	0.894936		20.8644	0.901552		20.8644	0.905879		20.8644	0.909998		20.8644	0.909965		20.8644	0.912752		20.8644	0.912454		20.8644	0.914298		20.8644	0.912572		20.8644	0.913761		20.8644	0.912519
20.9389	0.872542		20.9389	0.876865		20.9389	0.877606		20.9389	0.882199		20.9389	0.888834		20.9389	0.894968		20.9389	0.902076		20.9389	0.907012		20.9389	0.910159		20.9389	0.909729		20.9389	0.913199		20.9389	0.912535		20.9389	0.914061		20.9389	0.91151		20.9389	0.912771		20.9389	0.911954
21.0134	0.872277		21.0134	0.876346		21.0134	0.87826		21.0134	0.882092		21.0134	0.888666		21.0134	0.894239		21.0134	0.902028		21.0134	0.906136		21.0134	0.909109		21.0134	0.90982		21.0134	0.912643		21.0134	0.912032		21.0134	0.914851		21.0134	0.910206		21.0134	0.912274		21.0134	0.912489
21.0879	0.881506		21.0879	0.886554		21.0879	0.887904		21.0879	0.891349		21.0879	0.898436		21.0879	0.903462		21.0879	0.910957		21.0879	0.913553		21.0879	0.917722		21.0879	0.918535		21.0879	0.919767		21.0879	0.92		21.0879	0.921924		21.0879	0.919629		21.0879	0.919038		21.0879	0.920837
21.1624	0.894208		21.1624	0.899003		21.1624	0.898142		21.1624	0.901958		21.1624	0.907751		21.1624	0.914732		21.1624	0.92101		21.1624	0.923047		21.1624	0.927599		21.1624	0.928055		21.1624	0.928797		21.1624	0.929143		21.1624	0.930739		21.1624	0.928528		21.1624	0.929344		21.1624	0.930182
21.2369	0.899906		21.2369	0.905283		21.2369	0.905317		21.2369	0.907031		21.2369	0.914671		21.2369	0.918658		21.2369	0.924397		21.2369	0.928511		21.2369	0.931426		21.2369	0.932974		21.2369	0.933114		21.2369	0.933789		21.2369	0.935288		21.2369	0.932755		21.2369	0.934561		21.2369	0.934635
21.3115	0.904051		21.3115	0.90884		21.3115	0.910702		21.3115	0.911744		21.3115	0.918204		21.3115	0.922771		21.3115	0.930532		21.3115	0.930904		21.3115	0.933989		21.3115	0.935534		21.3115	0.936025		21.3115	0.937169		21.3115	0.938101		21.3115	0.9362		21.3115	0.936827		21.3115	0.937798
21.386	0.907371		21.386	0.912215		21.386	0.914354		21.386	0.915864		21.386	0.920777		21.386	0.926224		21.386	0.931964		21.386	0.933008		21.386	0.937977		21.386	0.938951		21.386	0.939351		21.386	0.938903		21.386	0.941503		21.386	0.93896		21.386	0.939562		21.386	0.940532
21.4605	0.91122		21.4605	0.914808		21.4605	0.917057		21.4605	0.916925		21.4605	0.923033		21.4605	0.92845		21.4605	0.933047		21.4605	0.936443		21.4605	0.939466		21.4605	0.939789		21.4605	0.942127		21.4605	0.940993		21.4605	0.942355		21.4605	0.940601		21.4605	0.941709		21.4605	0.944203
21.535	0.914679		21.535	0.915891		21.535	0.919279		21.535	0.920445		21.535	0.924791		21.535	0.930534		21.535	0.93592		21.535	0.938333		21.535	0.941631		21.535	0.942057		21.535	0.942819		21.535	0.942589		21.535	0.944366		21.535	0.94264		21.535	0.94385		21.535	0.945933
21.6095	0.91646		21.6095	0.918935		21.6095	0.920966		21.6095	0.92112		21.6095	0.926697		21.6095	0.932491		21.6095	0.937689		21.6095	0.93983		21.6095	0.943357		21.6095	0.943417		21.6095	0.944789		21.6095	0.944195		21.6095	0.946617		21.6095	0.945007		21.6095	0.944574		21.6095	0.947108
21.684	0.917482		21.684	0.921537		21.684	0.923578		21.684	0.923563		21.684	0.929591		21.684	0.934463		21.684	0.938796		21.684	0.94156		21.684	0.944107		21.684	0.945625		21.684	0.94651		21.684	0.946382		21.684	0.948226		21.684	0.947494		21.684	0.946876		21.684	0.947911
21.7586	0.919989		21.7586	0.921418		21.7586	0.925176		21.7586	0.926115		21.7586	0.930697		21.7586	0.935584		21.7586	0.939772		21.7586	0.94259		21.7586	0.944851		21.7586	0.946172		21.7586	0.949096		21.7586	0.94764		21.7586	0.948987		21.7586	0.949198		21.7586	0.94839		21.7586	0.949972
21.8331	0.922318		21.8331	0.922326		21.8331	0.927669		21.8331	0.927459		21.8331	0.931958		21.8331	0.937111		21.8331	0.941296		21.8331	0.943095		21.8331	0.945369		21.8331	0.94882		21.8331	0.948458		21.8331	0.950474		21.8331	0.950063		21.8331	0.948015		21.8331	0.949638		21.8331	0.950575

## Sheet: Fig. S3b
Sample Information	Sample Information		Sample Information	Sample Information		Sample Information	Sample Information		Sample Information	Sample Information		Sample Information	Sample Information		Sample Information	Sample Information		Sample Information	Sample Information		Sample Information	Sample Information		Sample Information	Sample Information		Sample Information	Sample Information		Sample Information	Sample Information		Sample Information	Sample Information		Sample Information	Sample Information		Sample Information	Sample Information		Sample Information	Sample Information		Sample Information	Sample Information
Merge-Set Name:			Merge-Set Name:			Merge-Set Name:			Merge-Set Name:			Merge-Set Name:			Merge-Set Name:			Merge-Set Name:			Merge-Set Name:			Merge-Set Name:			Merge-Set Name:			Merge-Set Name:			Merge-Set Name:			Merge-Set Name:			Merge-Set Name:			Merge-Set Name:			Merge-Set Name:
Run Name:			Run Name:			Run Name:			Run Name:			Run Name:			Run Name:			Run Name:			Run Name:			Run Name:			Run Name:			Run Name:			Run Name:			Run Name:			Run Name:			Run Name:			Run Name:
Date of Measurement:	2021-03-26 14:11:07		Date of Measurement:	2021-03-26 14:11:47		Date of Measurement:	2021-03-26 14:12:28		Date of Measurement:	2021-03-26 14:13:08		Date of Measurement:	2021-03-26 14:13:49		Date of Measurement:	2021-03-26 14:14:29		Date of Measurement:	2021-03-26 14:15:10		Date of Measurement:	2021-03-26 14:15:50		Date of Measurement:	2021-03-26 14:16:31		Date of Measurement:	2021-03-26 14:17:11		Date of Measurement:	2021-03-26 14:17:51		Date of Measurement:	2021-03-26 14:18:32		Date of Measurement:	2021-03-26 14:19:13		Date of Measurement:	2021-03-26 14:19:53		Date of Measurement:	2021-03-26 14:20:33		Date of Measurement:	2021-03-26 14:21:14
Capillary Type:	Unspecified container/capillary type		Capillary Type:	Unspecified container/capillary type		Capillary Type:	Unspecified container/capillary type		Capillary Type:	Unspecified container/capillary type		Capillary Type:	Unspecified container/capillary type		Capillary Type:	Unspecified container/capillary type		Capillary Type:	Unspecified container/capillary type		Capillary Type:	Unspecified container/capillary type		Capillary Type:	Unspecified container/capillary type		Capillary Type:	Unspecified container/capillary type		Capillary Type:	Unspecified container/capillary type		Capillary Type:	Unspecified container/capillary type		Capillary Type:	Unspecified container/capillary type		Capillary Type:	Unspecified container/capillary type		Capillary Type:	Unspecified container/capillary type		Capillary Type:	Unspecified container/capillary type
Capillary Position:	1		Capillary Position:	2		Capillary Position:	3		Capillary Position:	4		Capillary Position:	5		Capillary Position:	6		Capillary Position:	7		Capillary Position:	8		Capillary Position:	9		Capillary Position:	10		Capillary Position:	11		Capillary Position:	12		Capillary Position:	13		Capillary Position:	14		Capillary Position:	15		Capillary Position:	16
Ligand:	WT2a-CODD-OH		Ligand:	WT2a-CODD-OH		Ligand:	WT2a-CODD-OH		Ligand:	WT2a-CODD-OH		Ligand:	WT2a-CODD-OH		Ligand:	WT2a-CODD-OH		Ligand:	WT2a-CODD-OH		Ligand:	WT2a-CODD-OH		Ligand:	WT2a-CODD-OH		Ligand:	WT2a-CODD-OH		Ligand:	WT2a-CODD-OH		Ligand:	WT2a-CODD-OH		Ligand:	WT2a-CODD-OH		Ligand:	WT2a-CODD-OH		Ligand:	WT2a-CODD-OH		Ligand:	WT2a-CODD-OH
Ligand Concentration:	0.000905		Ligand Concentration:	0.0004525		Ligand Concentration:	0.00022625		Ligand Concentration:	0.000113125		Ligand Concentration:	5.65625e-05		Ligand Concentration:	2.82812e-05		Ligand Concentration:	1.41406e-05		Ligand Concentration:	7.07031e-06		Ligand Concentration:	3.53516e-06		Ligand Concentration:	1.76758e-06		Ligand Concentration:	8.83789e-07		Ligand Concentration:	4.41895e-07		Ligand Concentration:	2.20947e-07		Ligand Concentration:	1.10474e-07		Ligand Concentration:	5.52368e-08		Ligand Concentration:	2.76184e-08
Target:	WT-PHD2(181-426)		Target:	WT-PHD2(181-426)		Target:	WT-PHD2(181-426)		Target:	WT-PHD2(181-426)		Target:	WT-PHD2(181-426)		Target:	WT-PHD2(181-426)		Target:	WT-PHD2(181-426)		Target:	WT-PHD2(181-426)		Target:	WT-PHD2(181-426)		Target:	WT-PHD2(181-426)		Target:	WT-PHD2(181-426)		Target:	WT-PHD2(181-426)		Target:	WT-PHD2(181-426)		Target:	WT-PHD2(181-426)		Target:	WT-PHD2(181-426)		Target:	WT-PHD2(181-426)
TargetConcentration:	2.5e-08		TargetConcentration:	2.5e-08		TargetConcentration:	2.5e-08		TargetConcentration:	2.5e-08		TargetConcentration:	2.5e-08		TargetConcentration:	2.5e-08		TargetConcentration:	2.5e-08		TargetConcentration:	2.5e-08		TargetConcentration:	2.5e-08		TargetConcentration:	2.5e-08		TargetConcentration:	2.5e-08		TargetConcentration:	2.5e-08		TargetConcentration:	2.5e-08		TargetConcentration:	2.5e-08		TargetConcentration:	2.5e-08		TargetConcentration:	2.5e-08
Measurement Settings	Measurement Settings		Measurement Settings	Measurement Settings		Measurement Settings	Measurement Settings		Measurement Settings	Measurement Settings		Measurement Settings	Measurement Settings		Measurement Settings	Measurement Settings		Measurement Settings	Measurement Settings		Measurement Settings	Measurement Settings		Measurement Settings	Measurement Settings		Measurement Settings	Measurement Settings		Measurement Settings	Measurement Settings		Measurement Settings	Measurement Settings		Measurement Settings	Measurement Settings		Measurement Settings	Measurement Settings		Measurement Settings	Measurement Settings		Measurement Settings	Measurement Settings
MST-Power:	Medium		MST-Power:	Medium		MST-Power:	Medium		MST-Power:	Medium		MST-Power:	Medium		MST-Power:	Medium		MST-Power:	Medium		MST-Power:	Medium		MST-Power:	Medium		MST-Power:	Medium		MST-Power:	Medium		MST-Power:	Medium		MST-Power:	Medium		MST-Power:	Medium		MST-Power:	Medium		MST-Power:	Medium
Excitation-Power:	20		Excitation-Power:	20		Excitation-Power:	20		Excitation-Power:	20		Excitation-Power:	20		Excitation-Power:	20		Excitation-Power:	20		Excitation-Power:	20		Excitation-Power:	20		Excitation-Power:	20		Excitation-Power:	20		Excitation-Power:	20		Excitation-Power:	20		Excitation-Power:	20		Excitation-Power:	20		Excitation-Power:	20
Excitation type:	Nano - RED		Excitation type:	Nano - RED		Excitation type:	Nano - RED		Excitation type:	Nano - RED		Excitation type:	Nano - RED		Excitation type:	Nano - RED		Excitation type:	Nano - RED		Excitation type:	Nano - RED		Excitation type:	Nano - RED		Excitation type:	Nano - RED		Excitation type:	Nano - RED		Excitation type:	Nano - RED		Excitation type:	Nano - RED		Excitation type:	Nano - RED		Excitation type:	Nano - RED		Excitation type:	Nano - RED
Thermostat Setpoint:	(disabled)		Thermostat Setpoint:	(disabled)		Thermostat Setpoint:	(disabled)		Thermostat Setpoint:	(disabled)		Thermostat Setpoint:	(disabled)		Thermostat Setpoint:	(disabled)		Thermostat Setpoint:	(disabled)		Thermostat Setpoint:	(disabled)		Thermostat Setpoint:	(disabled)		Thermostat Setpoint:	(disabled)		Thermostat Setpoint:	(disabled)		Thermostat Setpoint:	(disabled)		Thermostat Setpoint:	(disabled)		Thermostat Setpoint:	(disabled)		Thermostat Setpoint:	(disabled)		Thermostat Setpoint:	(disabled)
Included	Included		Included	Included		Included	Included		Included	Included		Included	Included		Included	Included		Included	Included		Included	Included		Included	Included		Included	Included		Included	Included		Included	Included		Included	Included		Included	Included		Included	Included		Included	Included
Time [s]	Normalized Fluorescence [-]		Time [s]	Normalized Fluorescence [-]		Time [s]	Normalized Fluorescence [-]		Time [s]	Normalized Fluorescence [-]		Time [s]	Normalized Fluorescence [-]		Time [s]	Normalized Fluorescence [-]		Time [s]	Normalized Fluorescence [-]		Time [s]	Normalized Fluorescence [-]		Time [s]	Normalized Fluorescence [-]		Time [s]	Normalized Fluorescence [-]		Time [s]	Normalized Fluorescence [-]		Time [s]	Normalized Fluorescence [-]		Time [s]	Normalized Fluorescence [-]		Time [s]	Normalized Fluorescence [-]		Time [s]	Normalized Fluorescence [-]		Time [s]	Normalized Fluorescence [-]
-3.57675	0.999401		-3.57675	1		-3.57675	0.999558		-3.57675	0.999262		-3.57675	1.00033		-3.57675	0.999814		-3.57675	1.00049		-3.57675	1.00022		-3.57675	1.00023		-3.57675	0.999083		-3.57675	0.999858		-3.57675	0.998763		-3.57675	0.999323		-3.57675	1.00068		-3.57675	1.0001		-3.57675	0.99946
-3.50223	0.9993		-3.50223	0.999133		-3.50223	1.0003		-3.50223	0.999753		-3.50223	1.00069		-3.50223	1.00022		-3.50223	0.998988		-3.50223	0.999109		-3.50223	1.00045		-3.50223	1.00051		-3.50223	0.999507		-3.50223	0.996948		-3.50223	0.999256		-3.50223	1.00142		-3.50223	1.00032		-3.50223	0.999179
-3.42772	0.999798		-3.42772	0.999127		-3.42772	1.00082		-3.42772	0.998812		-3.42772	1.00077		-3.42772	1.00075		-3.42772	0.999862		-3.42772	1.00058		-3.42772	1.0002		-3.42772	1.00048		-3.42772	1.0004		-3.42772	0.99917		-3.42772	0.999504		-3.42772	1.00088		-3.42772	1.00018		-3.42772	0.998745
-3.3532	0.999568		-3.3532	0.999886		-3.3532	0.99987		-3.3532	0.998999		-3.3532	0.999879		-3.3532	0.999791		-3.3532	0.999761		-3.3532	1.00077		-3.3532	1.00074		-3.3532	0.999543		-3.3532	1.0004		-3.3532	1.00128		-3.3532	0.999289		-3.3532	0.999494		-3.3532	1.00069		-3.3532	0.999595
-3.27869	1.00059		-3.27869	0.999468		-3.27869	1.00098		-3.27869	0.999969		-3.27869	0.999955		-3.27869	1.00054		-3.27869	0.999197		-3.27869	1.00068		-3.27869	1.00027		-3.27869	1.00051		-3.27869	0.999887		-3.27869	1.00042		-3.27869	0.999609		-3.27869	1.0008		-3.27869	1.00089		-3.27869	0.998761
-3.20417	0.999774		-3.20417	1.00098		-3.20417	0.999536		-3.20417	0.999345		-3.20417	1.00072		-3.20417	1.00082		-3.20417	0.999521		-3.20417	1.00099		-3.20417	1.00045		-3.20417	1.00008		-3.20417	1.00034		-3.20417	0.999645		-3.20417	0.999743		-3.20417	1.00018		-3.20417	0.99988		-3.20417	0.999217
-3.12966	0.999155		-3.12966	1.00112		-3.12966	0.999845		-3.12966	0.999115		-3.12966	0.999879		-3.12966	0.999009		-3.12966	0.998647		-3.12966	0.999116		-3.12966	0.998866		-3.12966	1.00005		-3.12966	1.00125		-3.12966	1.00114		-3.12966	1.00156		-3.12966	1.00041		-3.12966	1.00077		-3.12966	0.999485
-3.05514	0.999406		-3.05514	1.00017		-3.05514	1.0002		-3.05514	1.00051		-3.05514	0.99929		-3.05514	1.00091		-3.05514	0.99956		-3.05514	1.00019		-3.05514	1.00057		-3.05514	0.999591		-3.05514	0.99969		-3.05514	1.00029		-3.05514	1.00083		-3.05514	0.999693		-3.05514	0.999916		-3.05514	0.999775
-2.98062	0.999334		-2.98062	1.00005		-2.98062	1.00031		-2.98062	1.00021		-2.98062	0.999548		-2.98062	0.999556		-2.98062	0.99945		-2.98062	0.999818		-2.98062	0.999875		-2.98062	0.999673		-2.98062	0.999671		-2.98062	0.999379		-2.98062	1.00033		-2.98062	0.998934		-2.98062	0.999222		-2.98062	0.999894
-2.90611	0.999914		-2.90611	1.001		-2.90611	0.998694		-2.90611	1.00016		-2.90611	0.999826		-2.90611	0.998174		-2.90611	0.999431		-2.90611	0.998973		-2.90611	0.998944		-2.90611	1.00005		-2.90611	1.0001		-2.90611	0.999968		-2.90611	0.999352		-2.90611	0.998944		-2.90611	0.999604		-2.90611	1.00017
-2.83159	1.00019		-2.83159	1.00014		-2.83159	0.997913		-2.83159	1.0011		-2.83159	0.999655		-2.83159	0.999585		-2.83159	1.0003		-2.83159	0.998895		-2.83159	0.999		-2.83159	1.00043		-2.83159	1.00046		-2.83159	0.999696		-2.83159	0.999059		-2.83159	1.0002		-2.83159	0.998782		-2.83159	1.00163
-2.75708	1.00169		-2.75708	1.00171		-2.75708	0.999807		-2.75708	1.0001		-2.75708	0.999402		-2.75708	0.998505		-2.75708	1.00136		-2.75708	0.999897		-2.75708	0.999546		-2.75708	0.999644		-2.75708	0.998996		-2.75708	1.00034		-2.75708	0.999736		-2.75708	0.998862		-2.75708	0.999653		-2.75708	1.00106
-2.68256	1.00068		-2.68256	1.00072		-2.68256	0.999579		-2.68256	1.00042		-2.68256	1.00044		-2.68256	0.999469		-2.68256	1.00079		-2.68256	0.997474		-2.68256	0.999688		-2.68256	1.00039		-2.68256	0.999253		-2.68256	0.998842		-2.68256	1.00036		-2.68256	0.999155		-2.68256	0.999329		-2.68256	0.999595
-2.60805	0.999273		-2.60805	0.999289		-2.60805	0.998938		-2.60805	0.99986		-2.60805	0.999		-2.60805	0.999101		-2.60805	1.00131		-2.60805	0.998714		-2.60805	0.998995		-2.60805	0.999447		-2.60805	0.99936		-2.60805	1.00003		-2.60805	1.00039		-2.60805	1.00031		-2.60805	1.00048		-2.60805	1.00054
-2.53353	0.999386		-2.53353	1.00034		-2.53353	1.00012		-2.53353	0.999534		-2.53353	0.998914		-2.53353	0.999574		-2.53353	1.00125		-2.53353	1.00004		-2.53353	0.999622		-2.53353	1.00015		-2.53353	0.998204		-2.53353	1.00064		-2.53353	1.00034		-2.53353	0.99943		-2.53353	0.99968		-2.53353	1.00009
-2.45901	0.999094		-2.45901	0.999902		-2.45901	0.999954		-2.45901	0.999853		-2.45901	0.999152		-2.45901	0.998445		-2.45901	1.00105		-2.45901	1.00048		-2.45901	0.999969		-2.45901	0.9993		-2.45901	0.999405		-2.45901	1.00085		-2.45901	0.999396		-2.45901	0.999944		-2.45901	1.00124		-2.45901	1.00061
-2.3845	0.999754		-2.3845	1.00079		-2.3845	0.999673		-2.3845	0.999316		-2.3845	0.998557		-2.3845	0.99719		-2.3845	1.00007		-2.3845	0.998873		-2.3845	1.00122		-2.3845	0.999929		-2.3845	0.998798		-2.3845	1.00058		-2.3845	1.00003		-2.3845	1.0006		-2.3845	1.00105		-2.3845	1.00062
-2.30998	0.998788		-2.30998	1.00012		-2.30998	1.00069		-2.30998	1.00048		-2.30998	0.998491		-2.30998	0.99898		-2.30998	1		-2.30998	1.0006		-2.30998	0.999889		-2.30998	0.999659		-2.30998	0.998925		-2.30998	1.00014		-2.30998	1.00119		-2.30998	0.999448		-2.30998	1.00181		-2.30998	1.00035
-2.23547	1.00033		-2.23547	1.00036		-2.23547	0.999488		-2.23547	1.00028		-2.23547	0.999358		-2.23547	0.998976		-2.23547	0.999595		-2.23547	0.99941		-2.23547	1.00072		-2.23547	0.999072		-2.23547	0.999809		-2.23547	1.00039		-2.23547	0.999783		-2.23547	1.00039		-2.23547	1.00021		-2.23547	1.00105
-2.16095	0.999535		-2.16095	1.00053		-2.16095	1.00018		-2.16095	1.00011		-2.16095	0.998758		-2.16095	0.999763		-2.16095	1.00002		-2.16095	0.998262		-2.16095	1.00046		-2.16095	0.997671		-2.16095	0.998737		-2.16095	0.998216		-2.16095	1.00043		-2.16095	1.00012		-2.16095	1.00031		-2.16095	1.0006
-2.08644	0.999541		-2.08644	1.00029		-2.08644	0.999418		-2.08644	0.999079		-2.08644	1.00006		-2.08644	0.998954		-2.08644	1.0013		-2.08644	0.999536		-2.08644	1.00106		-2.08644	0.999763		-2.08644	0.999086		-2.08644	0.999093		-2.08644	0.999075		-2.08644	0.999616		-2.08644	1.00014		-2.08644	1.00093
-2.01192	1.00099		-2.01192	0.99974		-2.01192	1.00043		-2.01192	0.998024		-2.01192	0.999257		-2.01192	1.00143		-2.01192	0.999875		-2.01192	0.998853		-2.01192	0.999891		-2.01192	1.00021		-2.01192	0.999421		-2.01192	0.998904		-2.01192	0.999131		-2.01192	0.998247		-2.01192	1.00047		-2.01192	1.00016
-1.93741	1.00071		-1.93741	0.999173		-1.93741	0.999413		-1.93741	0.998743		-1.93741	1.00046		-1.93741	1.00063		-1.93741	1.00094		-1.93741	1.00018		-1.93741	1.00067		-1.93741	0.99956		-1.93741	1.00089		-1.93741	0.998299		-1.93741	0.999356		-1.93741	0.999399		-1.93741	0.99956		-1.93741	0.999768
-1.86289	0.999988		-1.86289	0.999187		-1.86289	0.999768		-1.86289	0.99819		-1.86289	1.00068		-1.86289	1.00012		-1.86289	1.00042		-1.86289	1.00023		-1.86289	1.00019		-1.86289	1.00042		-1.86289	1.00016		-1.86289	0.999395		-1.86289	0.999376		-1.86289	0.998615		-1.86289	0.999313		-1.86289	0.999376
-1.78837	1.00044		-1.78837	0.999497		-1.78837	0.998501		-1.78837	0.99893		-1.78837	1.00041		-1.78837	0.999436		-1.78837	0.999534		-1.78837	0.999781		-1.78837	0.999471		-1.78837	1.00089		-1.78837	0.999722		-1.78837	0.998839		-1.78837	1.00005		-1.78837	0.998207		-1.78837	0.999138		-1.78837	1.00008
-1.71386	0.998557		-1.71386	0.998901		-1.71386	1.00048		-1.71386	0.998727		-1.71386	0.999826		-1.71386	0.999929		-1.71386	0.99975		-1.71386	1.00048		-1.71386	0.999008		-1.71386	0.999048		-1.71386	0.999034		-1.71386	1.00035		-1.71386	0.99878		-1.71386	0.999332		-1.71386	0.998571		-1.71386	0.9997
-1.63934	1.0006		-1.63934	0.999251		-1.63934	0.999327		-1.63934	0.999139		-1.63934	0.9996		-1.63934	1.00047		-1.63934	1.00071		-1.63934	1.00064		-1.63934	0.998879		-1.63934	1.00013		-1.63934	0.998825		-1.63934	1.00082		-1.63934	0.998119		-1.63934	0.999851		-1.63934	1.00009		-1.63934	1.00048
-1.56483	0.999076		-1.56483	1.00015		-1.56483	0.999224		-1.56483	1.00003		-1.56483	0.999396		-1.56483	1.00155		-1.56483	1.00083		-1.56483	0.999337		-1.56483	0.999764		-1.56483	0.99977		-1.56483	0.999305		-1.56483	0.999172		-1.56483	0.998648		-1.56483	0.99993		-1.56483	0.999411		-1.56483	1.00015
-1.49031	1.00045		-1.49031	0.999211		-1.49031	0.999524		-1.49031	0.999688		-1.49031	1.00061		-1.49031	1.00092		-1.49031	0.999633		-1.49031	0.998884		-1.49031	1.00039		-1.49031	0.999831		-1.49031	0.998979		-1.49031	0.999024		-1.49031	0.998748		-1.49031	0.99991		-1.49031	0.99994		-1.49031	1.00078
-1.4158	0.999379		-1.4158	0.999447		-1.4158	0.999162		-1.4158	0.998868		-1.4158	0.999655		-1.4158	1.00074		-1.4158	0.999622		-1.4158	0.998584		-1.4158	1.0008		-1.4158	1.00011		-1.4158	0.997856		-1.4158	0.999152		-1.4158	0.998793		-1.4158	1.00139		-1.4158	1.00031		-1.4158	1.00092
-1.34128	0.998765		-1.34128	0.999305		-1.34128	0.999169		-1.34128	0.998638		-1.34128	1.00015		-1.34128	1.00043		-1.34128	0.998342		-1.34128	0.999549		-1.34128	0.999724		-1.34128	0.999973		-1.34128	0.997619		-1.34128	0.999674		-1.34128	0.999445		-1.34128	0.999565		-1.34128	1.00099		-1.34128	1.00033
-1.26677	0.999489		-1.26677	0.99971		-1.26677	0.999879		-1.26677	0.999081		-1.26677	0.999093		-1.26677	1.00025		-1.26677	0.998658		-1.26677	0.999363		-1.26677	1.00085		-1.26677	0.999798		-1.26677	0.998639		-1.26677	0.997829		-1.26677	0.997768		-1.26677	1.00056		-1.26677	1.00092		-1.26677	0.999044
-1.19225	0.998564		-1.19225	0.999942		-1.19225	1.00061		-1.19225	0.997393		-1.19225	0.999488		-1.19225	0.999752		-1.19225	0.998549		-1.19225	1.00021		-1.19225	1.00004		-1.19225	0.999913		-1.19225	0.998686		-1.19225	0.997474		-1.19225	0.99828		-1.19225	1.00072		-1.19225	0.999916		-1.19225	0.999545
-1.11773	0.997707		-1.11773	1.00096		-1.11773	1.0011		-1.11773	0.997746		-1.11773	0.997966		-1.11773	0.999663		-1.11773	0.998909		-1.11773	0.999094		-1.11773	0.999751		-1.11773	1.00093		-1.11773	0.998208		-1.11773	0.999557		-1.11773	0.999466		-1.11773	1.0004		-1.11773	0.998391		-1.11773	0.999046
-1.04322	0.997063		-1.04322	1.00002		-1.04322	0.999764		-1.04322	0.997839		-1.04322	0.998935		-1.04322	0.9999		-1.04322	0.999369		-1.04322	0.999524		-1.04322	0.999644		-1.04322	0.999993		-1.04322	0.998142		-1.04322	0.998824		-1.04322	0.997511		-1.04322	1.00023		-1.04322	0.999904		-1.04322	0.998865
-0.968703	0.997217		-0.968703	1.00216		-0.968703	1.00014		-0.968703	0.998024		-0.968703	0.998906		-0.968703	1.00024		-0.968703	0.999459		-0.968703	0.998745		-0.968703	1.00073		-0.968703	0.999895		-0.968703	0.997825		-0.968703	0.999208		-0.968703	0.998206		-0.968703	1.00045		-0.968703	1.00098		-0.968703	1.00019
-0.894187	0.998237		-0.894187	1.00037		-0.894187	1.00024		-0.894187	0.997605		-0.894187	1.00067		-0.894187	1.00029		-0.894187	1.00043		-0.894187	0.999218		-0.894187	1.00035		-0.894187	1.00003		-0.894187	0.997233		-0.894187	0.998826		-0.894187	0.998919		-0.894187	0.999574		-0.894187	1.00114		-0.894187	0.998323
-0.819672	0.999191		-0.819672	1.00097		-0.819672	0.999531		-0.819672	0.998312		-0.819672	0.999264		-0.819672	0.999747		-0.819672	0.999956		-0.819672	0.998449		-0.819672	1.00142		-0.819672	0.999699		-0.819672	0.998646		-0.819672	0.998326		-0.819672	0.998389		-0.819672	0.998973		-0.819672	1.00089		-0.819672	1.00069
-0.745156	0.999072		-0.745156	1.0001		-0.745156	0.999703		-0.745156	0.998765		-0.745156	0.999572		-0.745156	0.998569		-0.745156	0.999706		-0.745156	0.999557		-0.745156	1.00049		-0.745156	1.00027		-0.745156	0.999117		-0.745156	0.999213		-0.745156	0.998418		-0.745156	0.998654		-0.745156	0.998247		-0.745156	0.999963
-0.67064	0.998817		-0.67064	1.00079		-0.67064	0.999764		-0.67064	0.998865		-0.67064	0.99876		-0.67064	0.99908		-0.67064	1.00122		-0.67064	0.998441		-0.67064	1.00051		-0.67064	0.998733		-0.67064	0.99988		-0.67064	0.998552		-0.67064	0.999184		-0.67064	1		-0.67064	1.00015		-0.67064	1.00082
-0.596125	0.998893		-0.596125	1.00017		-0.596125	0.998993		-0.596125	0.997565		-0.596125	0.999076		-0.596125	0.997979		-0.596125	0.999129		-0.596125	0.99844		-0.596125	1.00001		-0.596125	0.998486		-0.596125	0.999095		-0.596125	0.998803		-0.596125	0.999251		-0.596125	0.999567		-0.596125	0.999973		-0.596125	1.00038
-0.521609	1.00009		-0.521609	0.999847		-0.521609	0.999341		-0.521609	0.997554		-0.521609	0.999355		-0.521609	0.999492		-0.521609	1.00051		-0.521609	0.997451		-0.521609	1.00163		-0.521609	0.999509		-0.521609	0.998563		-0.521609	0.997872		-0.521609	0.999504		-0.521609	0.998929		-0.521609	1.00038		-0.521609	1.00067
-0.447094	1.00079		-0.447094	1.0002		-0.447094	0.998811		-0.447094	0.998582		-0.447094	0.998942		-0.447094	0.998929		-0.447094	0.999536		-0.447094	0.997937		-0.447094	1.00087		-0.447094	0.998874		-0.447094	0.998151		-0.447094	0.99751		-0.447094	0.997857		-0.447094	0.999689		-0.447094	1.00051		-0.447094	0.999387
-0.372578	0.999196		-0.372578	0.999379		-0.372578	0.998861		-0.372578	0.998985		-0.372578	0.998979		-0.372578	0.998729		-0.372578	0.999479		-0.372578	1.00021		-0.372578	0.999589		-0.372578	0.999284		-0.372578	0.998762		-0.372578	0.99845		-0.372578	0.997969		-0.372578	1.00002		-0.372578	1.00077		-0.372578	1.00014
-0.298063	0.99986		-0.298063	1.0004		-0.298063	0.99818		-0.298063	0.998997		-0.298063	0.998442		-0.298063	0.999065		-0.298063	0.999512		-0.298063	0.999213		-0.298063	0.999146		-0.298063	0.999375		-0.298063	0.999481		-0.298063	0.998444		-0.298063	0.999269		-0.298063	1.00088		-0.298063	1.00071		-0.298063	0.999562
-0.223547	0.998738		-0.223547	1.00009		-0.223547	0.998257		-0.223547	0.99959		-0.223547	0.999566		-0.223547	0.999143		-0.223547	1.00056		-0.223547	0.999211		-0.223547	1.00017		-0.223547	1.00056		-0.223547	0.999519		-0.223547	0.998529		-0.223547	0.998668		-0.223547	0.999882		-0.223547	1.00095		-0.223547	0.999295
-0.149031	0.998979		-0.149031	1.00028		-0.149031	0.999244		-0.149031	0.998658		-0.149031	0.999185		-0.149031	0.998188		-0.149031	1.00109		-0.149031	0.998716		-0.149031	0.999966		-0.149031	0.999485		-0.149031	0.99969		-0.149031	0.998823		-0.149031	0.999906		-0.149031	0.999447		-0.149031	1.00095		-0.149031	0.998663
-0.0745156	0.998234		-0.0745156	1.00057		-0.0745156	0.999083		-0.0745156	0.998548		-0.0745156	0.99878		-0.0745156	0.997845		-0.0745156	1.00036		-0.0745156	0.999621		-0.0745156	0.999373		-0.0745156	0.999079		-0.0745156	0.997914		-0.0745156	0.999933		-0.0745156	1.00019		-0.0745156	0.999952		-0.0745156	0.999753		-0.0745156	0.999119
0	0.999227		0	1.00093		0	1.00029		0	0.998158		0	1.00006		0	0.998478		0	0.999131		0	0.998842		0	0.999024		0	0.999264		0	0.99836		0	0.999098		0	0.999783		0	0.999386		0	1.00085		0	0.999888
0.0745156	0.990925		0.0745156	0.991521		0.0745156	0.991447		0.0745156	0.991706		0.0745156	0.991776		0.0745156	0.990414		0.0745156	0.992551		0.0745156	0.991752		0.0745156	0.991064		0.0745156	0.990328		0.0745156	0.990164		0.0745156	0.990286		0.0745156	0.992514		0.0745156	0.99237		0.0745156	0.992337		0.0745156	0.990734
0.149031	0.986264		0.149031	0.98848		0.149031	0.987198		0.149031	0.987353		0.149031	0.987542		0.149031	0.986394		0.149031	0.986374		0.149031	0.984898		0.149031	0.985408		0.149031	0.985946		0.149031	0.986351		0.149031	0.985268		0.149031	0.985685		0.149031	0.986223		0.149031	0.987125		0.149031	0.986525
0.223547	0.983432		0.223547	0.984137		0.223547	0.982954		0.223547	0.98348		0.223547	0.98326		0.223547	0.983052		0.223547	0.983685		0.223547	0.983262		0.223547	0.984095		0.223547	0.982866		0.223547	0.982947		0.223547	0.982884		0.223547	0.983051		0.223547	0.983449		0.223547	0.982866		0.223547	0.983444
0.298062	0.981442		0.298062	0.983437		0.298062	0.982033		0.298062	0.980021		0.298062	0.982058		0.298062	0.981142		0.298062	0.982282		0.298062	0.980048		0.298062	0.981981		0.298062	0.980857		0.298062	0.982052		0.298062	0.980565		0.298062	0.980976		0.298062	0.980184		0.298062	0.982031		0.298062	0.979844
0.372578	0.979234		0.372578	0.981246		0.372578	0.980028		0.372578	0.97935		0.372578	0.980204		0.372578	0.978771		0.372578	0.978819		0.372578	0.979902		0.372578	0.97932		0.372578	0.978872		0.372578	0.979371		0.372578	0.978272		0.372578	0.977929		0.372578	0.979892		0.372578	0.980098		0.372578	0.979625
0.447093	0.978652		0.447093	0.97892		0.447093	0.978121		0.447093	0.976627		0.447093	0.979558		0.447093	0.976956		0.447093	0.978052		0.447093	0.977545		0.447093	0.976993		0.447093	0.977583		0.447093	0.97742		0.447093	0.977507		0.447093	0.977261		0.447093	0.978356		0.447093	0.979811		0.447093	0.978102
0.521609	0.975955		0.521609	0.978788		0.521609	0.977291		0.521609	0.976958		0.521609	0.978335		0.521609	0.975599		0.521609	0.975555		0.521609	0.976221		0.521609	0.976414		0.521609	0.97578		0.521609	0.97596		0.521609	0.976827		0.521609	0.97505		0.521609	0.976546		0.521609	0.977391		0.521609	0.976322
0.596125	0.975133		0.596125	0.975276		0.596125	0.975094		0.596125	0.97582		0.596125	0.976457		0.596125	0.975177		0.596125	0.973408		0.596125	0.974881		0.596125	0.974501		0.596125	0.975251		0.596125	0.974163		0.596125	0.97548		0.596125	0.974004		0.596125	0.975109		0.596125	0.973626		0.596125	0.975667
0.67064	0.973653		0.67064	0.973868		0.67064	0.973426		0.67064	0.973236		0.67064	0.975126		0.67064	0.973215		0.67064	0.97438		0.67064	0.972801		0.67064	0.97388		0.67064	0.9748		0.67064	0.973237		0.67064	0.973128		0.67064	0.972907		0.67064	0.973973		0.67064	0.973286		0.67064	0.973444
0.745156	0.971954		0.745156	0.973012		0.745156	0.972342		0.745156	0.972977		0.745156	0.973176		0.745156	0.971344		0.745156	0.972028		0.745156	0.973401		0.745156	0.972184		0.745156	0.972521		0.745156	0.972505		0.745156	0.972692		0.745156	0.972566		0.745156	0.972231		0.745156	0.971895		0.745156	0.973513
0.819672	0.970704		0.819672	0.971996		0.819672	0.971141		0.819672	0.970309		0.819672	0.97081		0.819672	0.9713		0.819672	0.971053		0.819672	0.971602		0.819672	0.972024		0.819672	0.970961		0.819672	0.971013		0.819672	0.972259		0.819672	0.971824		0.819672	0.971828		0.819672	0.970562		0.819672	0.971892
0.894187	0.969837		0.894187	0.97117		0.894187	0.97108		0.894187	0.970975		0.894187	0.969347		0.894187	0.970275		0.894187	0.970455		0.894187	0.971669		0.894187	0.970401		0.894187	0.970996		0.894187	0.969411		0.894187	0.970703		0.894187	0.970441		0.894187	0.97001		0.894187	0.970688		0.894187	0.970429
0.968703	0.968828		0.968703	0.971214		0.968703	0.970403		0.968703	0.97005		0.968703	0.968742		0.968703	0.968796		0.968703	0.97005		0.968703	0.969419		0.968703	0.969619		0.968703	0.969728		0.968703	0.96961		0.968703	0.968836		0.968703	0.970376		0.968703	0.96981		0.968703	0.969689		0.968703	0.969132
1.04322	0.968568		1.04322	0.968387		1.04322	0.96875		1.04322	0.96852		1.04322	0.968924		1.04322	0.967711		1.04322	0.969322		1.04322	0.966883		1.04322	0.96873		1.04322	0.968006		1.04322	0.967475		1.04322	0.968605		1.04322	0.967825		1.04322	0.96944		1.04322	0.968542		1.04322	0.967821
1.11773	0.967404		1.11773	0.968395		1.11773	0.967559		1.11773	0.968032		1.11773	0.968185		1.11773	0.96608		1.11773	0.96855		1.11773	0.967627		1.11773	0.966869		1.11773	0.966943		1.11773	0.967411		1.11773	0.966597		1.11773	0.96663		1.11773	0.967467		1.11773	0.967847		1.11773	0.966842
1.19225	0.965867		1.19225	0.967112		1.19225	0.966788		1.19225	0.966665		1.19225	0.967224		1.19225	0.965327		1.19225	0.967818		1.19225	0.966788		1.19225	0.965273		1.19225	0.966636		1.19225	0.96669		1.19225	0.965766		1.19225	0.966749		1.19225	0.967052		1.19225	0.966854		1.19225	0.965643
1.26677	0.965129		1.26677	0.96668		1.26677	0.96624		1.26677	0.965675		1.26677	0.965783		1.26677	0.966222		1.26677	0.966619		1.26677	0.966406		1.26677	0.966094		1.26677	0.965926		1.26677	0.965053		1.26677	0.964552		1.26677	0.96586		1.26677	0.966722		1.26677	0.965959		1.26677	0.966052
1.34128	0.964355		1.34128	0.965851		1.34128	0.964758		1.34128	0.964444		1.34128	0.963585		1.34128	0.964772		1.34128	0.966289		1.34128	0.964777		1.34128	0.965565		1.34128	0.96569		1.34128	0.965214		1.34128	0.962674		1.34128	0.965171		1.34128	0.966106		1.34128	0.966003		1.34128	0.964958
1.4158	0.963229		1.4158	0.96475		1.4158	0.9632		1.4158	0.963276		1.4158	0.962247		1.4158	0.963641		1.4158	0.9656		1.4158	0.964238		1.4158	0.964179		1.4158	0.965418		1.4158	0.964163		1.4158	0.963149		1.4158	0.963433		1.4158	0.96522		1.4158	0.964521		1.4158	0.964004
1.49031	0.961683		1.49031	0.962805		1.49031	0.961899		1.49031	0.962745		1.49031	0.96254		1.49031	0.962725		1.49031	0.963024		1.49031	0.964958		1.49031	0.963768		1.49031	0.963646		1.49031	0.963554		1.49031	0.962786		1.49031	0.963284		1.49031	0.964416		1.49031	0.963737		1.49031	0.964972
1.56483	0.961929		1.56483	0.963477		1.56483	0.962324		1.56483	0.961459		1.56483	0.96256		1.56483	0.962057		1.56483	0.962742		1.56483	0.962536		1.56483	0.962303		1.56483	0.963591		1.56483	0.962471		1.56483	0.961478		1.56483	0.962281		1.56483	0.963122		1.56483	0.963097		1.56483	0.962373
1.63934	0.960099		1.63934	0.962883		1.63934	0.962361		1.63934	0.961998		1.63934	0.961929		1.63934	0.961019		1.63934	0.96142		1.63934	0.962022		1.63934	0.96243		1.63934	0.962314		1.63934	0.961978		1.63934	0.961601		1.63934	0.962136		1.63934	0.96155		1.63934	0.962953		1.63934	0.961587
1.71386	0.959498		1.71386	0.962348		1.71386	0.961808		1.71386	0.961158		1.71386	0.960727		1.71386	0.959671		1.71386	0.96072		1.71386	0.960256		1.71386	0.961686		1.71386	0.962078		1.71386	0.96087		1.71386	0.961482		1.71386	0.961303		1.71386	0.96123		1.71386	0.962119		1.71386	0.960365
1.78837	0.960362		1.78837	0.961675		1.78837	0.961444		1.78837	0.960284		1.78837	0.960926		1.78837	0.959437		1.78837	0.960699		1.78837	0.959834		1.78837	0.960714		1.78837	0.960553		1.78837	0.961558		1.78837	0.960258		1.78837	0.959859		1.78837	0.960353		1.78837	0.961833		1.78837	0.959929
1.86289	0.95922		1.86289	0.96094		1.86289	0.961218		1.86289	0.960821		1.86289	0.960418		1.86289	0.959482		1.86289	0.95891		1.86289	0.959674		1.86289	0.96097		1.86289	0.961131		1.86289	0.960192		1.86289	0.959386		1.86289	0.960172		1.86289	0.959126		1.86289	0.95894		1.86289	0.958891
1.93741	0.957277		1.93741	0.959368		1.93741	0.959738		1.93741	0.958339		1.93741	0.958686		1.93741	0.958691		1.93741	0.958494		1.93741	0.95896		1.93741	0.959689		1.93741	0.959708		1.93741	0.95867		1.93741	0.958403		1.93741	0.957887		1.93741	0.959303		1.93741	0.958353		1.93741	0.959316
2.01192	0.958297		2.01192	0.958323		2.01192	0.959419		2.01192	0.957949		2.01192	0.958733		2.01192	0.957553		2.01192	0.957341		2.01192	0.957089		2.01192	0.959018		2.01192	0.958262		2.01192	0.958171		2.01192	0.958207		2.01192	0.957891		2.01192	0.957339		2.01192	0.959102		2.01192	0.95841
2.08644	0.958009		2.08644	0.957838		2.08644	0.959765		2.08644	0.957469		2.08644	0.957871		2.08644	0.95772		2.08644	0.957955		2.08644	0.956978		2.08644	0.957689		2.08644	0.957876		2.08644	0.956797		2.08644	0.957425		2.08644	0.958119		2.08644	0.958807		2.08644	0.95784		2.08644	0.957808
2.16095	0.956165		2.16095	0.957445		2.16095	0.957231		2.16095	0.957256		2.16095	0.957718		2.16095	0.956936		2.16095	0.957937		2.16095	0.956024		2.16095	0.957095		2.16095	0.957318		2.16095	0.95646		2.16095	0.956331		2.16095	0.957458		2.16095	0.95795		2.16095	0.958038		2.16095	0.956497
2.23547	0.957036		2.23547	0.956763		2.23547	0.95658		2.23547	0.95579		2.23547	0.958195		2.23547	0.955745		2.23547	0.956886		2.23547	0.956994		2.23547	0.955714		2.23547	0.955255		2.23547	0.955685		2.23547	0.956235		2.23547	0.957333		2.23547	0.956847		2.23547	0.955654		2.23547	0.955729
2.30998	0.955497		2.30998	0.955825		2.30998	0.955833		2.30998	0.955947		2.30998	0.956577		2.30998	0.955132		2.30998	0.956191		2.30998	0.956075		2.30998	0.955663		2.30998	0.953724		2.30998	0.95558		2.30998	0.955074		2.30998	0.95551		2.30998	0.956997		2.30998	0.955601		2.30998	0.95555
2.3845	0.954615		2.3845	0.955493		2.3845	0.953957		2.3845	0.953652		2.3845	0.955084		2.3845	0.955202		2.3845	0.956369		2.3845	0.954892		2.3845	0.954865		2.3845	0.953423		2.3845	0.953462		2.3845	0.955578		2.3845	0.95612		2.3845	0.956474		2.3845	0.956332		2.3845	0.95524
2.45901	0.954874		2.45901	0.955014		2.45901	0.955397		2.45901	0.954022		2.45901	0.954451		2.45901	0.953861		2.45901	0.954222		2.45901	0.954848		2.45901	0.954916		2.45901	0.953627		2.45901	0.953176		2.45901	0.953641		2.45901	0.955973		2.45901	0.954616		2.45901	0.955079		2.45901	0.954733
2.53353	0.954493		2.53353	0.953904		2.53353	0.953139		2.53353	0.954459		2.53353	0.953486		2.53353	0.953594		2.53353	0.953184		2.53353	0.954033		2.53353	0.954107		2.53353	0.953262		2.53353	0.953303		2.53353	0.953732		2.53353	0.954494		2.53353	0.954492		2.53353	0.954119		2.53353	0.953537
2.60805	0.95431		2.60805	0.953902		2.60805	0.953774		2.60805	0.953549		2.60805	0.951888		2.60805	0.95255		2.60805	0.952519		2.60805	0.954181		2.60805	0.953152		2.60805	0.954335		2.60805	0.953844		2.60805	0.953324		2.60805	0.952298		2.60805	0.953077		2.60805	0.954727		2.60805	0.95354
2.68256	0.952362		2.68256	0.952841		2.68256	0.95265		2.68256	0.953409		2.68256	0.952313		2.68256	0.951963		2.68256	0.952625		2.68256	0.951378		2.68256	0.953167		2.68256	0.953501		2.68256	0.953288		2.68256	0.951818		2.68256	0.952381		2.68256	0.951849		2.68256	0.953668		2.68256	0.952803
2.75708	0.952685		2.75708	0.953724		2.75708	0.952032		2.75708	0.952392		2.75708	0.952496		2.75708	0.951346		2.75708	0.952422		2.75708	0.950965		2.75708	0.95326		2.75708	0.95277		2.75708	0.953373		2.75708	0.951132		2.75708	0.951922		2.75708	0.951364		2.75708	0.952221		2.75708	0.953037
2.83159	0.952035		2.83159	0.952648		2.83159	0.950566		2.83159	0.952319		2.83159	0.950529		2.83159	0.951239		2.83159	0.951883		2.83159	0.951784		2.83159	0.951553		2.83159	0.95206		2.83159	0.952593		2.83159	0.95148		2.83159	0.952021		2.83159	0.952195		2.83159	0.95149		2.83159	0.952238
2.90611	0.951252		2.90611	0.95288		2.90611	0.949573		2.90611	0.950278		2.90611	0.951516		2.90611	0.950948		2.90611	0.950165		2.90611	0.951749		2.90611	0.951667		2.90611	0.951623		2.90611	0.951513		2.90611	0.950065		2.90611	0.950768		2.90611	0.951787		2.90611	0.950668		2.90611	0.951074
2.98062	0.950442		2.98062	0.951375		2.98062	0.950322		2.98062	0.950256		2.98062	0.949857		2.98062	0.95003		2.98062	0.949223		2.98062	0.950406		2.98062	0.951056		2.98062	0.952117		2.98062	0.949885		2.98062	0.949546		2.98062	0.950171		2.98062	0.952573		2.98062	0.950142		2.98062	0.950628
3.05514	0.951015		3.05514	0.951377		3.05514	0.950448		3.05514	0.950813		3.05514	0.949139		3.05514	0.949257		3.05514	0.950851		3.05514	0.949722		3.05514	0.95108		3.05514	0.949833		3.05514	0.949682		3.05514	0.950169		3.05514	0.950363		3.05514	0.950822		3.05514	0.950962		3.05514	0.951904
3.12966	0.948839		3.12966	0.949729		3.12966	0.950269		3.12966	0.949978		3.12966	0.948969		3.12966	0.949213		3.12966	0.949784		3.12966	0.948552		3.12966	0.951384		3.12966	0.950067		3.12966	0.94874		3.12966	0.949605		3.12966	0.949479		3.12966	0.950374		3.12966	0.9494		3.12966	0.951
3.20417	0.948801		3.20417	0.949292		3.20417	0.949009		3.20417	0.949061		3.20417	0.947595		3.20417	0.948617		3.20417	0.950053		3.20417	0.947859		3.20417	0.950573		3.20417	0.947879		3.20417	0.947993		3.20417	0.949112		3.20417	0.950203		3.20417	0.950195		3.20417	0.949804		3.20417	0.950296
3.27869	0.948216		3.27869	0.950604		3.27869	0.948475		3.27869	0.948075		3.27869	0.947946		3.27869	0.949086		3.27869	0.948403		3.27869	0.948075		3.27869	0.948939		3.27869	0.948655		3.27869	0.948024		3.27869	0.949		3.27869	0.948431		3.27869	0.949136		3.27869	0.948387		3.27869	0.947895
3.3532	0.947609		3.3532	0.949031		3.3532	0.94715		3.3532	0.948356		3.3532	0.946834		3.3532	0.947322		3.3532	0.948619		3.3532	0.948899		3.3532	0.949101		3.3532	0.948624		3.3532	0.946857		3.3532	0.947555		3.3532	0.946898		3.3532	0.949678		3.3532	0.948696		3.3532	0.948866
3.42772	0.946409		3.42772	0.948438		3.42772	0.946943		3.42772	0.947436		3.42772	0.946932		3.42772	0.945538		3.42772	0.94802		3.42772	0.94808		3.42772	0.948686		3.42772	0.948302		3.42772	0.946341		3.42772	0.94637		3.42772	0.946505		3.42772	0.948269		3.42772	0.947556		3.42772	0.947596
3.50223	0.94702		3.50223	0.946194		3.50223	0.946643		3.50223	0.947023		3.50223	0.945367		3.50223	0.945949		3.50223	0.947048		3.50223	0.947215		3.50223	0.948079		3.50223	0.947629		3.50223	0.946328		3.50223	0.945486		3.50223	0.947055		3.50223	0.947476		3.50223	0.947027		3.50223	0.948264
3.57675	0.946932		3.57675	0.947367		3.57675	0.945555		3.57675	0.947212		3.57675	0.947306		3.57675	0.945707		3.57675	0.94766		3.57675	0.946563		3.57675	0.947623		3.57675	0.947943		3.57675	0.94643		3.57675	0.946431		3.57675	0.945697		3.57675	0.946008		3.57675	0.946321		3.57675	0.948211
3.65126	0.946903		3.65126	0.947072		3.65126	0.945736		3.65126	0.946365		3.65126	0.946592		3.65126	0.944474		3.65126	0.946575		3.65126	0.947277		3.65126	0.947414		3.65126	0.94683		3.65126	0.94677		3.65126	0.944897		3.65126	0.94557		3.65126	0.945574		3.65126	0.946343		3.65126	0.947286
3.72578	0.946363		3.72578	0.945499		3.72578	0.945249		3.72578	0.945661		3.72578	0.945893		3.72578	0.944582		3.72578	0.946355		3.72578	0.946398		3.72578	0.947132		3.72578	0.946179		3.72578	0.946404		3.72578	0.94465		3.72578	0.94437		3.72578	0.944528		3.72578	0.947718		3.72578	0.946608
3.8003	0.945036		3.8003	0.944911		3.8003	0.944555		3.8003	0.945322		3.8003	0.945108		3.8003	0.943991		3.8003	0.946645		3.8003	0.945941		3.8003	0.946536		3.8003	0.94576		3.8003	0.945502		3.8003	0.94608		3.8003	0.94395		3.8003	0.945547		3.8003	0.945723		3.8003	0.945597
3.87481	0.944759		3.87481	0.944623		3.87481	0.944634		3.87481	0.945029		3.87481	0.944577		3.87481	0.944258		3.87481	0.947134		3.87481	0.944062		3.87481	0.947056		3.87481	0.945215		3.87481	0.944506		3.87481	0.94476		3.87481	0.944173		3.87481	0.945844		3.87481	0.945725		3.87481	0.944875
3.94933	0.943558		3.94933	0.944469		3.94933	0.944776		3.94933	0.944448		3.94933	0.944022		3.94933	0.942345		3.94933	0.944421		3.94933	0.944012		3.94933	0.944893		3.94933	0.943931		3.94933	0.942783		3.94933	0.944198		3.94933	0.944008		3.94933	0.944708		3.94933	0.945267		3.94933	0.945333
4.02384	0.943779		4.02384	0.943665		4.02384	0.943783		4.02384	0.944573		4.02384	0.943727		4.02384	0.942696		4.02384	0.943917		4.02384	0.943325		4.02384	0.945204		4.02384	0.942923		4.02384	0.943203		4.02384	0.943401		4.02384	0.944765		4.02384	0.944318		4.02384	0.945527		4.02384	0.946128
4.09836	0.942427		4.09836	0.942943		4.09836	0.943432		4.09836	0.944726		4.09836	0.943913		4.09836	0.942694		4.09836	0.943145		4.09836	0.943851		4.09836	0.944849		4.09836	0.943355		4.09836	0.94445		4.09836	0.942709		4.09836	0.944194		4.09836	0.944678		4.09836	0.944734		4.09836	0.943671
4.17287	0.941678		4.17287	0.943253		4.17287	0.943948		4.17287	0.943417		4.17287	0.942991		4.17287	0.942236		4.17287	0.943059		4.17287	0.943639		4.17287	0.944226		4.17287	0.943905		4.17287	0.943584		4.17287	0.943248		4.17287	0.944325		4.17287	0.943143		4.17287	0.944026		4.17287	0.943582
4.24739	0.941364		4.24739	0.94241		4.24739	0.9426		4.24739	0.942695		4.24739	0.943904		4.24739	0.941677		4.24739	0.943587		4.24739	0.942241		4.24739	0.944555		4.24739	0.942508		4.24739	0.94233		4.24739	0.943192		4.24739	0.944051		4.24739	0.942042		4.24739	0.943652		4.24739	0.942639
4.3219	0.942082		4.3219	0.942397		4.3219	0.941779		4.3219	0.942401		4.3219	0.941717		4.3219	0.940966		4.3219	0.942595		4.3219	0.942171		4.3219	0.944242		4.3219	0.942607		4.3219	0.942185		4.3219	0.940811		4.3219	0.941926		4.3219	0.941311		4.3219	0.942381		4.3219	0.943277
4.39642	0.94134		4.39642	0.9416		4.39642	0.942168		4.39642	0.940907		4.39642	0.943085		4.39642	0.940865		4.39642	0.941812		4.39642	0.941482		4.39642	0.941793		4.39642	0.942058		4.39642	0.940754		4.39642	0.941773		4.39642	0.941328		4.39642	0.941723		4.39642	0.94343		4.39642	0.9417
4.47094	0.940697		4.47094	0.941158		4.47094	0.941722		4.47094	0.939326		4.47094	0.942934		4.47094	0.940423		4.47094	0.940655		4.47094	0.941286		4.47094	0.942577		4.47094	0.941965		4.47094	0.940142		4.47094	0.939989		4.47094	0.941816		4.47094	0.942554		4.47094	0.942834		4.47094	0.942975
4.54545	0.940279		4.54545	0.941602		4.54545	0.940715		4.54545	0.940255		4.54545	0.941681		4.54545	0.939326		4.54545	0.941183		4.54545	0.939976		4.54545	0.941793		4.54545	0.940848		4.54545	0.941028		4.54545	0.940379		4.54545	0.941128		4.54545	0.94183		4.54545	0.942388		4.54545	0.942086
4.61997	0.940753		4.61997	0.939467		4.61997	0.939514		4.61997	0.940516		4.61997	0.942556		4.61997	0.939212		4.61997	0.939988		4.61997	0.939455		4.61997	0.94069		4.61997	0.940917		4.61997	0.941071		4.61997	0.939211		4.61997	0.941515		4.61997	0.941487		4.61997	0.941413		4.61997	0.940401
4.69448	0.938844		4.69448	0.940084		4.69448	0.939658		4.69448	0.939821		4.69448	0.941932		4.69448	0.939786		4.69448	0.940092		4.69448	0.939413		4.69448	0.93989		4.69448	0.940385		4.69448	0.93978		4.69448	0.938795		4.69448	0.939909		4.69448	0.94181		4.69448	0.941017		4.69448	0.941149
4.769	0.940437		4.769	0.939422		4.769	0.939444		4.769	0.940376		4.769	0.942032		4.769	0.938022		4.769	0.939739		4.769	0.939184		4.769	0.939401		4.769	0.939571		4.769	0.940495		4.769	0.939095		4.769	0.940526		4.769	0.941203		4.769	0.93992		4.769	0.940208
4.84351	0.939044		4.84351	0.939106		4.84351	0.939398		4.84351	0.938164		4.84351	0.941224		4.84351	0.937748		4.84351	0.939458		4.84351	0.940065		4.84351	0.939712		4.84351	0.938673		4.84351	0.939582		4.84351	0.938298		4.84351	0.939567		4.84351	0.939386		4.84351	0.939436		4.84351	0.9394
4.91803	0.939099		4.91803	0.939463		4.91803	0.939199		4.91803	0.938396		4.91803	0.939425		4.91803	0.938773		4.91803	0.93886		4.91803	0.938027		4.91803	0.939521		4.91803	0.937744		4.91803	0.938939		4.91803	0.937318		4.91803	0.938942		4.91803	0.939889		4.91803	0.938893		4.91803	0.939276
4.99255	0.938038		4.99255	0.938651		4.99255	0.938446		4.99255	0.937359		4.99255	0.939642		4.99255	0.93786		4.99255	0.938096		4.99255	0.938888		4.99255	0.939485		4.99255	0.93792		4.99255	0.939225		4.99255	0.938622		4.99255	0.937867		4.99255	0.939167		4.99255	0.937544		4.99255	0.939135
5.06706	0.938523		5.06706	0.938232		5.06706	0.937833		5.06706	0.938468		5.06706	0.938727		5.06706	0.938635		5.06706	0.937511		5.06706	0.936774		5.06706	0.938812		5.06706	0.938889		5.06706	0.93787		5.06706	0.93729		5.06706	0.938613		5.06706	0.938244		5.06706	0.938465		5.06706	0.936994
5.14158	0.937765		5.14158	0.938516		5.14158	0.938289		5.14158	0.938416		5.14158	0.938961		5.14158	0.938137		5.14158	0.937318		5.14158	0.938274		5.14158	0.938376		5.14158	0.937883		5.14158	0.93732		5.14158	0.938337		5.14158	0.938886		5.14158	0.938476		5.14158	0.937978		5.14158	0.937264
5.21609	0.937036		5.21609	0.939061		5.21609	0.937747		5.21609	0.937935		5.21609	0.937538		5.21609	0.93684		5.21609	0.936849		5.21609	0.937341		5.21609	0.937878		5.21609	0.938263		5.21609	0.937318		5.21609	0.938762		5.21609	0.939071		5.21609	0.936631		5.21609	0.937614		5.21609	0.936502
5.29061	0.937079		5.29061	0.93755		5.29061	0.937357		5.29061	0.937422		5.29061	0.938286		5.29061	0.937077		5.29061	0.93684		5.29061	0.93586		5.29061	0.937789		5.29061	0.938071		5.29061	0.937792		5.29061	0.939032		5.29061	0.938104		5.29061	0.936015		5.29061	0.937187		5.29061	0.93673
5.36512	0.937332		5.36512	0.937762		5.36512	0.937122		5.36512	0.938024		5.36512	0.937332		5.36512	0.936598		5.36512	0.935921		5.36512	0.936614		5.36512	0.936293		5.36512	0.937424		5.36512	0.935803		5.36512	0.937563		5.36512	0.9365		5.36512	0.936132		5.36512	0.937232		5.36512	0.937116
5.43964	0.936217		5.43964	0.937497		5.43964	0.936819		5.43964	0.936352		5.43964	0.938865		5.43964	0.936815		5.43964	0.936361		5.43964	0.936444		5.43964	0.936169		5.43964	0.936239		5.43964	0.935979		5.43964	0.938001		5.43964	0.936212		5.43964	0.935871		5.43964	0.937485		5.43964	0.936901
5.51415	0.936977		5.51415	0.938141		5.51415	0.936694		5.51415	0.936947		5.51415	0.937524		5.51415	0.935786		5.51415	0.935216		5.51415	0.935868		5.51415	0.936102		5.51415	0.936994		5.51415	0.935008		5.51415	0.936132		5.51415	0.936911		5.51415	0.936598		5.51415	0.935787		5.51415	0.935318
5.58867	0.936063		5.58867	0.936998		5.58867	0.934932		5.58867	0.935607		5.58867	0.93609		5.58867	0.937455		5.58867	0.934579		5.58867	0.935301		5.58867	0.936071		5.58867	0.936093		5.58867	0.936175		5.58867	0.935685		5.58867	0.936263		5.58867	0.934506		5.58867	0.936318		5.58867	0.935114
5.66319	0.936632		5.66319	0.935434		5.66319	0.934817		5.66319	0.935867		5.66319	0.936464		5.66319	0.936238		5.66319	0.934433		5.66319	0.934935		5.66319	0.935355		5.66319	0.935641		5.66319	0.935119		5.66319	0.934083		5.66319	0.935343		5.66319	0.934662		5.66319	0.93658		5.66319	0.93555
5.7377	0.935928		5.7377	0.936604		5.7377	0.934104		5.7377	0.935578		5.7377	0.935875		5.7377	0.935635		5.7377	0.93356		5.7377	0.934111		5.7377	0.935915		5.7377	0.934511		5.7377	0.934939		5.7377	0.93411		5.7377	0.935609		5.7377	0.935753		5.7377	0.936862		5.7377	0.93501
5.81222	0.935147		5.81222	0.935182		5.81222	0.933411		5.81222	0.935709		5.81222	0.935841		5.81222	0.934333		5.81222	0.934106		5.81222	0.933802		5.81222	0.935097		5.81222	0.935566		5.81222	0.93432		5.81222	0.934715		5.81222	0.935897		5.81222	0.934757		5.81222	0.936587		5.81222	0.933917
5.88673	0.934709		5.88673	0.933803		5.88673	0.933706		5.88673	0.935183		5.88673	0.935644		5.88673	0.933907		5.88673	0.933665		5.88673	0.934997		5.88673	0.935092		5.88673	0.934732		5.88673	0.934325		5.88673	0.933849		5.88673	0.935139		5.88673	0.935776		5.88673	0.935468		5.88673	0.934601
5.96125	0.934289		5.96125	0.932913		5.96125	0.932837		5.96125	0.934342		5.96125	0.935105		5.96125	0.932961		5.96125	0.933054		5.96125	0.934491		5.96125	0.93367		5.96125	0.935154		5.96125	0.934484		5.96125	0.934929		5.96125	0.93549		5.96125	0.935537		5.96125	0.934759		5.96125	0.934007
6.03576	0.935131		6.03576	0.933994		6.03576	0.931902		6.03576	0.935125		6.03576	0.93542		6.03576	0.933132		6.03576	0.931895		6.03576	0.934158		6.03576	0.933454		6.03576	0.935101		6.03576	0.934495		6.03576	0.932808		6.03576	0.934599		6.03576	0.93504		6.03576	0.934632		6.03576	0.932938
6.11028	0.9337		6.11028	0.933138		6.11028	0.932048		6.11028	0.935009		6.11028	0.9341		6.11028	0.933323		6.11028	0.932986		6.11028	0.934592		6.11028	0.933848		6.11028	0.932995		6.11028	0.933432		6.11028	0.932428		6.11028	0.93384		6.11028	0.934269		6.11028	0.934208		6.11028	0.933153
6.18479	0.933369		6.18479	0.932521		6.18479	0.932201		6.18479	0.9332		6.18479	0.9325		6.18479	0.932418		6.18479	0.931923		6.18479	0.934884		6.18479	0.934405		6.18479	0.933106		6.18479	0.934019		6.18479	0.93275		6.18479	0.932935		6.18479	0.934648		6.18479	0.933325		6.18479	0.933828
6.25931	0.933159		6.25931	0.932695		6.25931	0.932554		6.25931	0.932534		6.25931	0.933041		6.25931	0.931468		6.25931	0.933327		6.25931	0.933528		6.25931	0.932936		6.25931	0.933673		6.25931	0.93243		6.25931	0.932709		6.25931	0.932959		6.25931	0.935122		6.25931	0.933621		6.25931	0.932265
6.33383	0.931895		6.33383	0.933036		6.33383	0.932482		6.33383	0.931548		6.33383	0.932302		6.33383	0.932352		6.33383	0.93153		6.33383	0.933379		6.33383	0.933427		6.33383	0.932786		6.33383	0.933035		6.33383	0.932493		6.33383	0.932149		6.33383	0.935009		6.33383	0.931875		6.33383	0.932839
6.40834	0.932687		6.40834	0.932704		6.40834	0.932015		6.40834	0.932911		6.40834	0.931842		6.40834	0.93256		6.40834	0.932348		6.40834	0.93339		6.40834	0.932541		6.40834	0.932122		6.40834	0.933296		6.40834	0.932239		6.40834	0.931389		6.40834	0.933529		6.40834	0.932315		6.40834	0.933569
6.48286	0.932271		6.48286	0.931527		6.48286	0.930871		6.48286	0.93329		6.48286	0.933234		6.48286	0.931443		6.48286	0.932715		6.48286	0.932762		6.48286	0.930907		6.48286	0.932654		6.48286	0.932553		6.48286	0.931675		6.48286	0.931599		6.48286	0.933744		6.48286	0.93303		6.48286	0.932991
6.55737	0.932129		6.55737	0.931861		6.55737	0.930439		6.55737	0.932915		6.55737	0.933061		6.55737	0.932709		6.55737	0.932995		6.55737	0.93205		6.55737	0.931509		6.55737	0.932064		6.55737	0.931436		6.55737	0.931398		6.55737	0.932352		6.55737	0.932466		6.55737	0.932914		6.55737	0.931379
6.63189	0.931504		6.63189	0.931645		6.63189	0.929952		6.63189	0.93222		6.63189	0.932352		6.63189	0.931247		6.63189	0.931585		6.63189	0.931469		6.63189	0.931685		6.63189	0.93176		6.63189	0.930874		6.63189	0.931027		6.63189	0.931681		6.63189	0.932065		6.63189	0.932144		6.63189	0.931466
6.7064	0.930532		6.7064	0.929707		6.7064	0.931059		6.7064	0.932273		6.7064	0.931528		6.7064	0.931758		6.7064	0.932291		6.7064	0.930785		6.7064	0.931503		6.7064	0.931842		6.7064	0.930628		6.7064	0.930609		6.7064	0.931974		6.7064	0.931407		6.7064	0.931173		6.7064	0.931716
6.78092	0.930588		6.78092	0.929798		6.78092	0.929869		6.78092	0.931537		6.78092	0.932079		6.78092	0.931212		6.78092	0.931827		6.78092	0.930908		6.78092	0.929724		6.78092	0.930661		6.78092	0.930765		6.78092	0.93059		6.78092	0.931308		6.78092	0.929963		6.78092	0.931797		6.78092	0.93141
6.85544	0.930942		6.85544	0.929484		6.85544	0.929556		6.85544	0.93044		6.85544	0.931101		6.85544	0.929866		6.85544	0.931455		6.85544	0.929988		6.85544	0.931483		6.85544	0.931634		6.85544	0.930827		6.85544	0.92932		6.85544	0.930962		6.85544	0.929854		6.85544	0.93215		6.85544	0.92933
6.92995	0.9309		6.92995	0.930832		6.92995	0.93102		6.92995	0.929876		6.92995	0.930751		6.92995	0.929637		6.92995	0.932106		6.92995	0.929802		6.92995	0.930558		6.92995	0.930032		6.92995	0.930742		6.92995	0.930253		6.92995	0.931204		6.92995	0.930627		6.92995	0.931551		6.92995	0.929752
7.00447	0.930303		7.00447	0.929852		7.00447	0.930219		7.00447	0.929568		7.00447	0.930275		7.00447	0.928861		7.00447	0.931061		7.00447	0.929699		7.00447	0.931582		7.00447	0.930412		7.00447	0.93093		7.00447	0.929308		7.00447	0.929941		7.00447	0.929491		7.00447	0.931648		7.00447	0.930377
7.07898	0.930214		7.07898	0.929422		7.07898	0.929215		7.07898	0.929515		7.07898	0.930917		7.07898	0.929799		7.07898	0.92988		7.07898	0.929827		7.07898	0.930558		7.07898	0.929622		7.07898	0.930742		7.07898	0.929308		7.07898	0.930717		7.07898	0.928827		7.07898	0.931162		7.07898	0.929639
7.1535	0.931319		7.1535	0.92935		7.1535	0.929472		7.1535	0.928572		7.1535	0.931391		7.1535	0.928479		7.1535	0.929184		7.1535	0.929714		7.1535	0.929975		7.1535	0.930381		7.1535	0.930918		7.1535	0.929594		7.1535	0.929778		7.1535	0.9296		7.1535	0.931728		7.1535	0.929339
7.22801	0.930286		7.22801	0.929194		7.22801	0.929957		7.22801	0.929211		7.22801	0.930928		7.22801	0.92887		7.22801	0.929268		7.22801	0.929721		7.22801	0.930591		7.22801	0.927953		7.22801	0.92993		7.22801	0.928143		7.22801	0.930265		7.22801	0.929301		7.22801	0.930933		7.22801	0.930366
7.30253	0.929107		7.30253	0.928234		7.30253	0.929638		7.30253	0.929279		7.30253	0.931042		7.30253	0.928099		7.30253	0.929684		7.30253	0.92869		7.30253	0.928684		7.30253	0.929251		7.30253	0.92997		7.30253	0.928562		7.30253	0.928959		7.30253	0.930209		7.30253	0.9297		7.30253	0.930551
7.37704	0.929889		7.37704	0.929477		7.37704	0.929636		7.37704	0.928398		7.37704	0.930951		7.37704	0.926751		7.37704	0.930568		7.37704	0.928889		7.37704	0.929649		7.37704	0.928152		7.37704	0.928718		7.37704	0.929756		7.37704	0.93069		7.37704	0.929447		7.37704	0.930408		7.37704	0.929412
7.45156	0.928679		7.45156	0.928561		7.45156	0.929418		7.45156	0.928422		7.45156	0.929693		7.45156	0.92759		7.45156	0.928724		7.45156	0.928484		7.45156	0.929488		7.45156	0.929008		7.45156	0.928434		7.45156	0.92929		7.45156	0.929664		7.45156	0.929303		7.45156	0.928613		7.45156	0.928298
7.52608	0.928225		7.52608	0.928463		7.52608	0.928224		7.52608	0.929963		7.52608	0.928339		7.52608	0.928055		7.52608	0.928579		7.52608	0.928341		7.52608	0.928081		7.52608	0.928574		7.52608	0.927014		7.52608	0.928486		7.52608	0.927927		7.52608	0.929268		7.52608	0.92866		7.52608	0.928774
7.60059	0.928483		7.60059	0.92751		7.60059	0.929013		7.60059	0.929462		7.60059	0.928918		7.60059	0.928219		7.60059	0.927387		7.60059	0.928546		7.60059	0.928299		7.60059	0.928311		7.60059	0.927385		7.60059	0.929151		7.60059	0.928373		7.60059	0.92925		7.60059	0.928629		7.60059	0.929137
7.67511	0.927415		7.67511	0.926464		7.67511	0.928106		7.67511	0.929038		7.67511	0.928744		7.67511	0.926449		7.67511	0.926824		7.67511	0.928326		7.67511	0.928617		7.67511	0.929297		7.67511	0.927505		7.67511	0.928472		7.67511	0.927909		7.67511	0.928818		7.67511	0.928258		7.67511	0.929108
7.74962	0.927977		7.74962	0.927042		7.74962	0.927916		7.74962	0.928808		7.74962	0.927748		7.74962	0.927206		7.74962	0.927382		7.74962	0.926941		7.74962	0.927528		7.74962	0.927089		7.74962	0.927546		7.74962	0.928053		7.74962	0.92744		7.74962	0.928864		7.74962	0.928633		7.74962	0.92855
7.82414	0.928033		7.82414	0.926698		7.82414	0.927588		7.82414	0.928161		7.82414	0.926805		7.82414	0.92692		7.82414	0.925761		7.82414	0.927138		7.82414	0.927697		7.82414	0.92805		7.82414	0.925271		7.82414	0.927367		7.82414	0.928818		7.82414	0.927438		7.82414	0.927294		7.82414	0.927729
7.89865	0.926925		7.89865	0.927674		7.89865	0.926445		7.89865	0.92766		7.89865	0.928372		7.89865	0.926379		7.89865	0.926758		7.89865	0.928014		7.89865	0.927415		7.89865	0.927298		7.89865	0.926555		7.89865	0.927826		7.89865	0.928612		7.89865	0.92748		7.89865	0.927843		7.89865	0.927224
7.97317	0.927947		7.97317	0.926957		7.97317	0.926124		7.97317	0.926875		7.97317	0.927627		7.97317	0.926468		7.97317	0.926551		7.97317	0.927039		7.97317	0.926467		7.97317	0.927069		7.97317	0.927381		7.97317	0.928204		7.97317	0.928346		7.97317	0.928638		7.97317	0.928807		7.97317	0.927634
8.04768	0.927623		8.04768	0.926709		8.04768	0.926124		8.04768	0.927279		8.04768	0.926722		8.04768	0.926531		8.04768	0.925933		8.04768	0.927805		8.04768	0.92751		8.04768	0.926067		8.04768	0.927254		8.04768	0.926835		8.04768	0.928329		8.04768	0.927431		8.04768	0.927627		8.04768	0.926985
8.1222	0.926961		8.1222	0.92794		8.1222	0.925766		8.1222	0.927071		8.1222	0.926888		8.1222	0.925746		8.1222	0.925781		8.1222	0.926553		8.1222	0.92675		8.1222	0.926724		8.1222	0.927961		8.1222	0.927134		8.1222	0.926912		8.1222	0.927205		8.1222	0.927629		8.1222	0.926998
8.19672	0.927541		8.19672	0.927948		8.19672	0.926923		8.19672	0.926674		8.19672	0.926234		8.19672	0.925604		8.19672	0.926487		8.19672	0.92618		8.19672	0.927819		8.19672	0.92655		8.19672	0.926789		8.19672	0.925805		8.19672	0.927276		8.19672	0.927588		8.19672	0.926714		8.19672	0.926253
8.27123	0.92672		8.27123	0.927155		8.27123	0.926375		8.27123	0.926732		8.27123	0.926304		8.27123	0.925828		8.27123	0.926668		8.27123	0.925688		8.27123	0.927223		8.27123	0.925422		8.27123	0.92626		8.27123	0.926275		8.27123	0.925396		8.27123	0.926997		8.27123	0.926316		8.27123	0.925526
8.34575	0.927765		8.34575	0.926139		8.34575	0.926117		8.34575	0.924407		8.34575	0.927606		8.34575	0.925351		8.34575	0.92637		8.34575	0.926224		8.34575	0.925739		8.34575	0.926806		8.34575	0.925838		8.34575	0.926284		8.34575	0.9257		8.34575	0.92775		8.34575	0.926327		8.34575	0.92602
8.42026	0.92714		8.42026	0.925268		8.42026	0.926002		8.42026	0.925194		8.42026	0.926845		8.42026	0.926239		8.42026	0.92663		8.42026	0.925279		8.42026	0.926666		8.42026	0.927168		8.42026	0.926747		8.42026	0.925926		8.42026	0.926352		8.42026	0.925209		8.42026	0.92605		8.42026	0.925768
8.49478	0.926515		8.49478	0.925119		8.49478	0.926292		8.49478	0.924743		8.49478	0.926145		8.49478	0.92514		8.49478	0.926146		8.49478	0.926277		8.49478	0.926216		8.49478	0.926158		8.49478	0.926242		8.49478	0.92591		8.49478	0.926365		8.49478	0.925953		8.49478	0.925434		8.49478	0.925723
8.56929	0.925479		8.56929	0.924724		8.56929	0.925205		8.56929	0.924888		8.56929	0.925751		8.56929	0.924838		8.56929	0.927202		8.56929	0.924937		8.56929	0.926152		8.56929	0.926864		8.56929	0.926555		8.56929	0.926225		8.56929	0.92645		8.56929	0.925654		8.56929	0.926105		8.56929	0.92554
8.64381	0.924971		8.64381	0.925366		8.64381	0.92561		8.64381	0.923633		8.64381	0.925012		8.64381	0.924867		8.64381	0.926883		8.64381	0.92382		8.64381	0.926368		8.64381	0.925959		8.64381	0.926947		8.64381	0.927912		8.64381	0.925241		8.64381	0.925559		8.64381	0.926552		8.64381	0.926611
8.71833	0.924842		8.71833	0.924519		8.71833	0.925099		8.71833	0.924154		8.71833	0.925724		8.71833	0.925264		8.71833	0.926599		8.71833	0.924195		8.71833	0.925754		8.71833	0.925773		8.71833	0.925494		8.71833	0.926679		8.71833	0.927017		8.71833	0.924051		8.71833	0.925839		8.71833	0.92596
8.79284	0.925454		8.79284	0.924192		8.79284	0.924407		8.79284	0.923575		8.79284	0.924851		8.79284	0.924638		8.79284	0.924613		8.79284	0.925026		8.79284	0.925458		8.79284	0.924635		8.79284	0.925072		8.79284	0.925703		8.79284	0.92632		8.79284	0.924507		8.79284	0.925459		8.79284	0.92571
8.86736	0.925016		8.86736	0.923425		8.86736	0.924289		8.86736	0.924959		8.86736	0.924916		8.86736	0.924909		8.86736	0.925587		8.86736	0.925845		8.86736	0.924244		8.86736	0.924249		8.86736	0.925046		8.86736	0.925308		8.86736	0.925617		8.86736	0.925393		8.86736	0.926892		8.86736	0.92486
8.94187	0.924783		8.94187	0.92494		8.94187	0.923844		8.94187	0.925359		8.94187	0.924247		8.94187	0.923969		8.94187	0.92529		8.94187	0.924308		8.94187	0.924022		8.94187	0.92452		8.94187	0.924994		8.94187	0.925389		8.94187	0.925713		8.94187	0.924946		8.94187	0.925876		8.94187	0.923658
9.01639	0.924275		9.01639	0.924345		9.01639	0.923812		9.01639	0.925046		9.01639	0.92398		9.01639	0.923704		9.01639	0.924344		9.01639	0.923829		9.01639	0.925618		9.01639	0.92475		9.01639	0.924972		9.01639	0.9245		9.01639	0.925793		9.01639	0.924941		9.01639	0.924976		9.01639	0.923547
9.0909	0.92489		9.0909	0.924229		9.0909	0.925188		9.0909	0.924043		9.0909	0.923407		9.0909	0.923711		9.0909	0.923891		9.0909	0.924343		9.0909	0.925416		9.0909	0.923317		9.0909	0.924084		9.0909	0.925318		9.0909	0.925865		9.0909	0.925617		9.0909	0.925134		9.0909	0.92422
9.16542	0.924384		9.16542	0.923668		9.16542	0.924489		9.16542	0.92473		9.16542	0.922626		9.16542	0.9235		9.16542	0.925079		9.16542	0.923692		9.16542	0.925131		9.16542	0.924606		9.16542	0.923579		9.16542	0.923927		9.16542	0.925425		9.16542	0.925229		9.16542	0.925365		9.16542	0.924302
9.23993	0.924197		9.23993	0.923557		9.23993	0.924432		9.23993	0.924473		9.23993	0.924041		9.23993	0.922349		9.23993	0.924114		9.23993	0.924065		9.23993	0.924509		9.23993	0.925208		9.23993	0.925126		9.23993	0.924316		9.23993	0.925921		9.23993	0.924602		9.23993	0.924205		9.23993	0.922974
9.31445	0.922906		9.31445	0.92275		9.31445	0.923552		9.31445	0.923989		9.31445	0.923728		9.31445	0.924866		9.31445	0.924135		9.31445	0.924072		9.31445	0.924313		9.31445	0.923704		9.31445	0.924655		9.31445	0.922988		9.31445	0.924935		9.31445	0.924409		9.31445	0.925727		9.31445	0.923684
9.38897	0.92266		9.38897	0.923049		9.38897	0.923674		9.38897	0.923912		9.38897	0.922214		9.38897	0.923527		9.38897	0.923887		9.38897	0.924233		9.38897	0.923495		9.38897	0.92347		9.38897	0.923345		9.38897	0.923261		9.38897	0.924067		9.38897	0.923432		9.38897	0.925227		9.38897	0.924194
9.46348	0.9231		9.46348	0.922629		9.46348	0.923943		9.46348	0.923118		9.46348	0.924088		9.46348	0.923804		9.46348	0.923781		9.46348	0.924902		9.46348	0.923333		9.46348	0.923088		9.46348	0.925137		9.46348	0.923479		9.46348	0.924316		9.46348	0.923215		9.46348	0.925099		9.46348	0.924194
9.538	0.922373		9.538	0.922913		9.538	0.923183		9.538	0.924313		9.538	0.923835		9.538	0.923124		9.538	0.923513		9.538	0.923526		9.538	0.923658		9.538	0.923918		9.538	0.925332		9.538	0.923591		9.538	0.923119		9.538	0.923494		9.538	0.924254		9.538	0.923709
9.61251	0.922939		9.61251	0.922541		9.61251	0.922115		9.61251	0.924449		9.61251	0.923114		9.61251	0.922183		9.61251	0.923229		9.61251	0.92403		9.61251	0.923366		9.61251	0.922025		9.61251	0.924327		9.61251	0.924439		9.61251	0.923036		9.61251	0.922653		9.61251	0.924334		9.61251	0.92296
9.68703	0.921518		9.68703	0.922752		9.68703	0.921792		9.68703	0.923844		9.68703	0.923284		9.68703	0.923242		9.68703	0.922772		9.68703	0.92359		9.68703	0.922698		9.68703	0.9224		9.68703	0.923706		9.68703	0.924161		9.68703	0.922203		9.68703	0.923085		9.68703	0.923979		9.68703	0.923005
9.76154	0.923136		9.76154	0.923904		9.76154	0.921905		9.76154	0.923961		9.76154	0.92255		9.76154	0.922376		9.76154	0.92304		9.76154	0.923518		9.76154	0.921413		9.76154	0.924293		9.76154	0.923972		9.76154	0.923506		9.76154	0.922338		9.76154	0.92371		9.76154	0.923035		9.76154	0.922588
9.83606	0.921832		9.83606	0.922659		9.83606	0.922821		9.83606	0.923354		9.83606	0.922644		9.83606	0.9218		9.83606	0.921289		9.83606	0.923438		9.83606	0.921232		9.83606	0.923503		9.83606	0.92409		9.83606	0.922663		9.83606	0.923414		9.83606	0.923151		9.83606	0.923054		9.83606	0.921522
9.91057	0.92294		9.91057	0.923396		9.91057	0.92223		9.91057	0.923742		9.91057	0.923029		9.91057	0.920632		9.91057	0.922035		9.91057	0.921567		9.91057	0.92131		9.91057	0.923229		9.91057	0.923798		9.91057	0.923218		9.91057	0.921888		9.91057	0.923874		9.91057	0.921948		9.91057	0.921834
9.98509	0.921136		9.98509	0.921669		9.98509	0.922961		9.98509	0.922359		9.98509	0.924056		9.98509	0.920363		9.98509	0.922127		9.98509	0.922668		9.98509	0.922239		9.98509	0.924467		9.98509	0.923889		9.98509	0.922849		9.98509	0.922715		9.98509	0.923346		9.98509	0.923064		9.98509	0.922174
10.0596	0.922511		10.0596	0.922964		10.0596	0.921637		10.0596	0.922505		10.0596	0.922754		10.0596	0.920734		10.0596	0.922321		10.0596	0.922105		10.0596	0.92195		10.0596	0.922481		10.0596	0.922195		10.0596	0.923058		10.0596	0.922219		10.0596	0.923043		10.0596	0.923741		10.0596	0.921413
10.1341	0.921215		10.1341	0.92312		10.1341	0.921848		10.1341	0.921653		10.1341	0.923023		10.1341	0.919508		10.1341	0.922635		10.1341	0.923153		10.1341	0.92208		10.1341	0.921616		10.1341	0.921842		10.1341	0.922098		10.1341	0.921279		10.1341	0.923096		10.1341	0.923114		10.1341	0.921696
10.2086	0.923233		10.2086	0.922024		10.2086	0.921533		10.2086	0.921858		10.2086	0.922951		10.2086	0.919848		10.2086	0.923324		10.2086	0.921886		10.2086	0.921895		10.2086	0.922025		10.2086	0.921563		10.2086	0.920922		10.2086	0.92108		10.2086	0.923406		10.2086	0.922999		10.2086	0.921575
10.2832	0.920886		10.2832	0.921778		10.2832	0.921484		10.2832	0.92062		10.2832	0.922248		10.2832	0.919614		10.2832	0.922793		10.2832	0.923043		10.2832	0.921581		10.2832	0.922309		10.2832	0.921943		10.2832	0.922035		10.2832	0.922071		10.2832	0.923501		10.2832	0.923632		10.2832	0.92072
10.3577	0.921276		10.3577	0.92133		10.3577	0.922592		10.3577	0.9217		10.3577	0.921082		10.3577	0.920216		10.3577	0.920957		10.3577	0.920644		10.3577	0.921626		10.3577	0.921228		10.3577	0.921088		10.3577	0.922067		10.3577	0.922476		10.3577	0.923078		10.3577	0.923834		10.3577	0.921003
10.4322	0.921937		10.4322	0.920658		10.4322	0.922579		10.4322	0.920944		10.4322	0.921823		10.4322	0.921365		10.4322	0.92133		10.4322	0.922019		10.4322	0.922898		10.4322	0.92069		10.4322	0.921159		10.4322	0.921587		10.4322	0.922492		10.4322	0.921769		10.4322	0.923046		10.4322	0.920421
10.5067	0.920895		10.5067	0.922012		10.5067	0.922543		10.5067	0.920253		10.5067	0.922176		10.5067	0.919501		10.5067	0.921573		10.5067	0.920021		10.5067	0.922617		10.5067	0.920668		10.5067	0.920487		10.5067	0.921727		10.5067	0.921125		10.5067	0.922234		10.5067	0.923932		10.5067	0.92196
10.5812	0.920759		10.5812	0.920824		10.5812	0.920319		10.5812	0.919918		10.5812	0.923345		10.5812	0.919368		10.5812	0.92128		10.5812	0.920503		10.5812	0.921735		10.5812	0.920155		10.5812	0.920276		10.5812	0.921012		10.5812	0.91961		10.5812	0.920664		10.5812	0.922757		10.5812	0.920589
10.6557	0.920408		10.6557	0.919873		10.6557	0.921615		10.6557	0.920273		10.6557	0.921022		10.6557	0.919257		10.6557	0.920204		10.6557	0.921286		10.6557	0.922673		10.6557	0.919834		10.6557	0.9214		10.6557	0.921441		10.6557	0.920432		10.6557	0.920549		10.6557	0.922668		10.6557	0.920136
10.7302	0.921692		10.7302	0.920051		10.7302	0.919932		10.7302	0.920087		10.7302	0.919649		10.7302	0.918612		10.7302	0.92088		10.7302	0.920131		10.7302	0.922266		10.7302	0.919505		10.7302	0.920074		10.7302	0.920497		10.7302	0.920184		10.7302	0.921373		10.7302	0.922261		10.7302	0.920742
10.8048	0.921797		10.8048	0.922324		10.8048	0.921864		10.8048	0.919546		10.8048	0.920205		10.8048	0.919978		10.8048	0.920816		10.8048	0.920641		10.8048	0.922404		10.8048	0.920961		10.8048	0.921597		10.8048	0.919689		10.8048	0.920689		10.8048	0.921038		10.8048	0.922424		10.8048	0.920204
10.8793	0.920522		10.8793	0.921295		10.8793	0.921757		10.8793	0.919128		10.8793	0.92046		10.8793	0.919477		10.8793	0.921887		10.8793	0.919006		10.8793	0.921844		10.8793	0.91888		10.8793	0.920762		10.8793	0.920895		10.8793	0.919762		10.8793	0.920828		10.8793	0.921757		10.8793	0.920288
10.9538	0.919505		10.9538	0.920931		10.9538	0.920328		10.9538	0.919352		10.9538	0.92112		10.9538	0.919901		10.9538	0.920787		10.9538	0.920171		10.9538	0.921092		10.9538	0.919381		10.9538	0.920017		10.9538	0.921605		10.9538	0.919063		10.9538	0.921235		10.9538	0.920822		10.9538	0.920251
11.0283	0.91948		11.0283	0.920932		11.0283	0.920807		11.0283	0.918941		11.0283	0.920036		11.0283	0.919032		11.0283	0.921124		11.0283	0.91937		11.0283	0.92149		11.0283	0.919154		11.0283	0.91961		11.0283	0.920006		11.0283	0.918998		11.0283	0.921381		11.0283	0.920848		11.0283	0.920176
11.1028	0.919564		11.1028	0.920951		11.1028	0.921611		11.1028	0.918975		11.1028	0.919629		11.1028	0.918943		11.1028	0.919738		11.1028	0.919566		11.1028	0.921535		11.1028	0.919758		11.1028	0.919501		11.1028	0.919644		11.1028	0.919094		11.1028	0.92174		11.1028	0.920033		11.1028	0.919352
11.1773	0.919848		11.1773	0.920787		11.1773	0.921047		11.1773	0.91965		11.1773	0.920068		11.1773	0.919385		11.1773	0.920391		11.1773	0.919149		11.1773	0.92127		11.1773	0.920056		11.1773	0.92065		11.1773	0.919345		11.1773	0.919476		11.1773	0.921275		11.1773	0.920178		11.1773	0.91973
11.2519	0.920369		11.2519	0.91992		11.2519	0.92083		11.2519	0.919816		11.2519	0.920081		11.2519	0.91747		11.2519	0.920022		11.2519	0.919745		11.2519	0.921441		11.2519	0.920628		11.2519	0.920769		11.2519	0.919325		11.2519	0.919885		11.2519	0.920821		11.2519	0.920108		11.2519	0.920899
11.3264	0.920324		11.3264	0.919291		11.3264	0.920271		11.3264	0.918868		11.3264	0.919679		11.3264	0.918008		11.3264	0.921535		11.3264	0.919697		11.3264	0.921162		11.3264	0.919796		11.3264	0.919874		11.3264	0.918844		11.3264	0.918908		11.3264	0.922059		11.3264	0.920008		11.3264	0.920576
11.4009	0.920013		11.4009	0.918971		11.4009	0.91983		11.4009	0.919247		11.4009	0.920883		11.4009	0.917335		11.4009	0.920688		11.4009	0.919688		11.4009	0.921193		11.4009	0.920409		11.4009	0.919586		11.4009	0.919377		11.4009	0.919145		11.4009	0.921023		11.4009	0.919878		11.4009	0.919793
11.4754	0.918722		11.4754	0.918275		11.4754	0.919739		11.4754	0.918914		11.4754	0.919486		11.4754	0.918375		11.4754	0.919619		11.4754	0.918865		11.4754	0.920006		11.4754	0.919176		11.4754	0.919595		11.4754	0.919017		11.4754	0.919264		11.4754	0.921592		11.4754	0.920106		11.4754	0.920576
11.5499	0.918563		11.5499	0.918924		11.5499	0.920319		11.5499	0.919459		11.5499	0.919378		11.5499	0.917735		11.5499	0.919674		11.5499	0.919514		11.5499	0.920488		11.5499	0.918814		11.5499	0.919751		11.5499	0.919626		11.5499	0.919867		11.5499	0.920296		11.5499	0.919302		11.5499	0.919733
11.6244	0.919507		11.6244	0.920149		11.6244	0.92011		11.6244	0.920128		11.6244	0.919998		11.6244	0.917784		11.6244	0.919705		11.6244	0.918516		11.6244	0.920283		11.6244	0.918803		11.6244	0.920287		11.6244	0.919392		11.6244	0.918929		11.6244	0.919532		11.6244	0.918884		11.6244	0.919308
11.6989	0.91873		11.6989	0.919467		11.6989	0.918834		11.6989	0.919213		11.6989	0.920084		11.6989	0.917121		11.6989	0.91815		11.6989	0.918584		11.6989	0.920174		11.6989	0.919381		11.6989	0.918992		11.6989	0.919156		11.6989	0.918723		11.6989	0.918736		11.6989	0.918384		11.6989	0.919418
11.7735	0.918537		11.7735	0.919283		11.7735	0.919117		11.7735	0.919227		11.7735	0.919029		11.7735	0.917626		11.7735	0.919735		11.7735	0.918801		11.7735	0.91939		11.7735	0.918459		11.7735	0.919436		11.7735	0.919883		11.7735	0.91952		11.7735	0.91853		11.7735	0.919615		11.7735	0.918891
11.848	0.918918		11.848	0.918839		11.848	0.919439		11.848	0.919347		11.848	0.919101		11.848	0.915875		11.848	0.919597		11.848	0.919648		11.848	0.919281		11.848	0.91928		11.848	0.919074		11.848	0.918556		11.848	0.919346		11.848	0.91931		11.848	0.918193		11.848	0.918371
11.9225	0.918207		11.9225	0.919011		11.9225	0.91902		11.9225	0.919487		11.9225	0.919857		11.9225	0.917213		11.9225	0.918068		11.9225	0.91969		11.9225	0.919456		11.9225	0.918061		11.9225	0.918248		11.9225	0.918234		11.9225	0.919874		11.9225	0.919695		11.9225	0.918675		11.9225	0.91915
11.997	0.918203		11.997	0.918991		11.997	0.918599		11.997	0.920212		11.997	0.918909		11.997	0.916904		11.997	0.918559		11.997	0.918379		11.997	0.91979		11.997	0.918181		11.997	0.918617		11.997	0.91802		11.997	0.920092		11.997	0.918747		11.997	0.91782		11.997	0.918449
12.0715	0.917726		12.0715	0.919341		12.0715	0.918552		12.0715	0.919398		12.0715	0.919356		12.0715	0.917166		12.0715	0.917795		12.0715	0.918174		12.0715	0.919027		12.0715	0.917612		12.0715	0.919026		12.0715	0.917618		12.0715	0.919688		12.0715	0.919089		12.0715	0.918104		12.0715	0.918208
12.146	0.918706		12.146	0.918975		12.146	0.918407		12.146	0.918854		12.146	0.918022		12.146	0.917135		12.146	0.917855		12.146	0.918207		12.146	0.919034		12.146	0.918408		12.146	0.918429		12.146	0.91863		12.146	0.918642		12.146	0.919848		12.146	0.918536		12.146	0.91761
12.2206	0.917379		12.2206	0.918545		12.2206	0.918676		12.2206	0.918854		12.2206	0.917509		12.2206	0.917128		12.2206	0.91899		12.2206	0.918469		12.2206	0.918639		12.2206	0.917825		12.2206	0.918758		12.2206	0.918394		12.2206	0.91824		12.2206	0.918362		12.2206	0.917698		12.2206	0.918422
12.2951	0.918157		12.2951	0.918565		12.2951	0.918957		12.2951	0.918312		12.2951	0.917487		12.2951	0.916983		12.2951	0.918807		12.2951	0.917193		12.2951	0.917403		12.2951	0.91683		12.2951	0.918583		12.2951	0.918196		12.2951	0.917997		12.2951	0.917762		12.2951	0.918382		12.2951	0.918508
12.3696	0.917859		12.3696	0.918995		12.3696	0.918293		12.3696	0.918181		12.3696	0.917939		12.3696	0.917997		12.3696	0.918394		12.3696	0.917545		12.3696	0.917		12.3696	0.918026		12.3696	0.91867		12.3696	0.918437		12.3696	0.91829		12.3696	0.917846		12.3696	0.918009		12.3696	0.9183
12.4441	0.917372		12.4441	0.91885		12.4441	0.91883		12.4441	0.917838		12.4441	0.91804		12.4441	0.917435		12.4441	0.917113		12.4441	0.918577		12.4441	0.916587		12.4441	0.918657		12.4441	0.918526		12.4441	0.917467		12.4441	0.917906		12.4441	0.918426		12.4441	0.919033		12.4441	0.91786
12.5186	0.916338		12.5186	0.918527		12.5186	0.919452		12.5186	0.918489		12.5186	0.918376		12.5186	0.917492		12.5186	0.918405		12.5186	0.917061		12.5186	0.919092		12.5186	0.917843		12.5186	0.91822		12.5186	0.917913		12.5186	0.918745		12.5186	0.917708		12.5186	0.916922		12.5186	0.918374
12.5931	0.917255		12.5931	0.918324		12.5931	0.919391		12.5931	0.918094		12.5931	0.918275		12.5931	0.917524		12.5931	0.918261		12.5931	0.916432		12.5931	0.917145		12.5931	0.917689		12.5931	0.91836		12.5931	0.916703		12.5931	0.91881		12.5931	0.918306		12.5931	0.917978		12.5931	0.918163
12.6677	0.917092		12.6677	0.918516		12.6677	0.917242		12.6677	0.917637		12.6677	0.918302		12.6677	0.917123		12.6677	0.916702		12.6677	0.916814		12.6677	0.917271		12.6677	0.917953		12.6677	0.918456		12.6677	0.917155		12.6677	0.919406		12.6677	0.917363		12.6677	0.917429		12.6677	0.917523
12.7422	0.91765		12.7422	0.919187		12.7422	0.917099		12.7422	0.9184		12.7422	0.917953		12.7422	0.917923		12.7422	0.917956		12.7422	0.91684		12.7422	0.916535		12.7422	0.917695		12.7422	0.917498		12.7422	0.916426		12.7422	0.91833		12.7422	0.917082		12.7422	0.917776		12.7422	0.917056
12.8167	0.917192		12.8167	0.919011		12.8167	0.91849		12.8167	0.917748		12.8167	0.918056		12.8167	0.916668		12.8167	0.918376		12.8167	0.915174		12.8167	0.916309		12.8167	0.916844		12.8167	0.917659		12.8167	0.91612		12.8167	0.917821		12.8167	0.916384		12.8167	0.917413		12.8167	0.917273
12.8912	0.916605		12.8912	0.918505		12.8912	0.918289		12.8912	0.917456		12.8912	0.917836		12.8912	0.916733		12.8912	0.917811		12.8912	0.917666		12.8912	0.917109		12.8912	0.917887		12.8912	0.917988		12.8912	0.915886		12.8912	0.917305		12.8912	0.917349		12.8912	0.917242		12.8912	0.917486
12.9657	0.916322		12.9657	0.918053		12.9657	0.91797		12.9657	0.917846		12.9657	0.917006		12.9657	0.916406		12.9657	0.917234		12.9657	0.917578		12.9657	0.916404		12.9657	0.917669		12.9657	0.917795		12.9657	0.915899		12.9657	0.918243		12.9657	0.917881		12.9657	0.917967		12.9657	0.916027
13.0402	0.915555		13.0402	0.91807		13.0402	0.917676		13.0402	0.917122		13.0402	0.917024		13.0402	0.916504		13.0402	0.917652		13.0402	0.917341		13.0402	0.916164		13.0402	0.91798		13.0402	0.917086		13.0402	0.917283		13.0402	0.917439		13.0402	0.918679		13.0402	0.917722		13.0402	0.916851
13.1147	0.916668		13.1147	0.917502		13.1147	0.918094		13.1147	0.9172		13.1147	0.91558		13.1147	0.915901		13.1147	0.916695		13.1147	0.917975		13.1147	0.917198		13.1147	0.91822		13.1147	0.917891		13.1147	0.916046		13.1147	0.917552		13.1147	0.917675		13.1147	0.91762		13.1147	0.918053
13.1893	0.917729		13.1893	0.917297		13.1893	0.91838		13.1893	0.918176		13.1893	0.915763		13.1893	0.915801		13.1893	0.917217		13.1893	0.918152		13.1893	0.916346		13.1893	0.916309		13.1893	0.918026		13.1893	0.91668		13.1893	0.917999		13.1893	0.918843		13.1893	0.919253		13.1893	0.916917
13.2638	0.917426		13.2638	0.916484		13.2638	0.917925		13.2638	0.918098		13.2638	0.915824		13.2638	0.916542		13.2638	0.916407		13.2638	0.917277		13.2638	0.917142		13.2638	0.916645		13.2638	0.917217		13.2638	0.916008		13.2638	0.917334		13.2638	0.916016		13.2638	0.917267		13.2638	0.917592
13.3383	0.917731		13.3383	0.916782		13.3383	0.917147		13.3383	0.916743		13.3383	0.916684		13.3383	0.915444		13.3383	0.916196		13.3383	0.916595		13.3383	0.916769		13.3383	0.916475		13.3383	0.917258		13.3383	0.916142		13.3383	0.91846		13.3383	0.917126		13.3383	0.917129		13.3383	0.917731
13.4128	0.91686		13.4128	0.917497		13.4128	0.916649		13.4128	0.916065		13.4128	0.916923		13.4128	0.914709		13.4128	0.917421		13.4128	0.916871		13.4128	0.916916		13.4128	0.916768		13.4128	0.918606		13.4128	0.915697		13.4128	0.917139		13.4128	0.915398		13.4128	0.9174		13.4128	0.91747
13.4873	0.917052		13.4873	0.917725		13.4873	0.91638		13.4873	0.917022		13.4873	0.914936		13.4873	0.91551		13.4873	0.917199		13.4873	0.916258		13.4873	0.916213		13.4873	0.915709		13.4873	0.917336		13.4873	0.916806		13.4873	0.916648		13.4873	0.915739		13.4873	0.917414		13.4873	0.917855
13.5618	0.916711		13.5618	0.916511		13.5618	0.915974		13.5618	0.916444		13.5618	0.916111		13.5618	0.915288		13.5618	0.916136		13.5618	0.915534		13.5618	0.916435		13.5618	0.915273		13.5618	0.916735		13.5618	0.915616		13.5618	0.916529		13.5618	0.916326		13.5618	0.918298		13.5618	0.916503
13.6364	0.916695		13.6364	0.915686		13.6364	0.917291		13.6364	0.916243		13.6364	0.916889		13.6364	0.916346		13.6364	0.915892		13.6364	0.915401		13.6364	0.917074		13.6364	0.91569		13.6364	0.916851		13.6364	0.915522		13.6364	0.916684		13.6364	0.915812		13.6364	0.916894		13.6364	0.917074
13.7109	0.917401		13.7109	0.916716		13.7109	0.916798		13.7109	0.916072		13.7109	0.916444		13.7109	0.914315		13.7109	0.915978		13.7109	0.91658		13.7109	0.915875		13.7109	0.914961		13.7109	0.915858		13.7109	0.916435		13.7109	0.916047		13.7109	0.915752		13.7109	0.916765		13.7109	0.916946
13.7854	0.916677		13.7854	0.917168		13.7854	0.916633		13.7854	0.915944		13.7854	0.91517		13.7854	0.913586		13.7854	0.91523		13.7854	0.917136		13.7854	0.916131		13.7854	0.914893		13.7854	0.915898		13.7854	0.915936		13.7854	0.9159		13.7854	0.916561		13.7854	0.915929		13.7854	0.917732
13.8599	0.91702		13.8599	0.917732		13.8599	0.916352		13.8599	0.915753		13.8599	0.916102		13.8599	0.915782		13.8599	0.916147		13.8599	0.916169		13.8599	0.916086		13.8599	0.914171		13.8599	0.917101		13.8599	0.917078		13.8599	0.915587		13.8599	0.915285		13.8599	0.915287		13.8599	0.917924
13.9344	0.917191		13.9344	0.916912		13.9344	0.916717		13.9344	0.916419		13.9344	0.915215		13.9344	0.915542		13.9344	0.916236		13.9344	0.915918		13.9344	0.915658		13.9344	0.9142		13.9344	0.915238		13.9344	0.916648		13.9344	0.916333		13.9344	0.915531		13.9344	0.914738		13.9344	0.917375
14.0089	0.915948		14.0089	0.917058		14.0089	0.916396		14.0089	0.916758		14.0089	0.914992		14.0089	0.915906		14.0089	0.916818		14.0089	0.916297		14.0089	0.916382		14.0089	0.915273		14.0089	0.916253		14.0089	0.916057		14.0089	0.914993		14.0089	0.91591		14.0089	0.91563		14.0089	0.916377
14.0834	0.915953		14.0834	0.916433		14.0834	0.916895		14.0834	0.915724		14.0834	0.915211		14.0834	0.915575		14.0834	0.916858		14.0834	0.914966		14.0834	0.915938		14.0834	0.914952		14.0834	0.916338		14.0834	0.915575		14.0834	0.915933		14.0834	0.916807		14.0834	0.91592		14.0834	0.916945
14.158	0.916955		14.158	0.9169		14.158	0.916224		14.158	0.916159		14.158	0.914859		14.158	0.914966		14.158	0.91607		14.158	0.914492		14.158	0.915175		14.158	0.914924		14.158	0.915363		14.158	0.91578		14.158	0.916234		14.158	0.915806		14.158	0.914796		14.158	0.915692
14.2325	0.915918		14.2325	0.916682		14.2325	0.916354		14.2325	0.916326		14.2325	0.915634		14.2325	0.914598		14.2325	0.916295		14.2325	0.915386		14.2325	0.915531		14.2325	0.914225		14.2325	0.915411		14.2325	0.915728		14.2325	0.915757		14.2325	0.916579		14.2325	0.915383		14.2325	0.916211
14.307	0.915749		14.307	0.915927		14.307	0.916569		14.307	0.915708		14.307	0.915923		14.307	0.913726		14.307	0.915342		14.307	0.915657		14.307	0.915528		14.307	0.91465		14.307	0.915333		14.307	0.915506		14.307	0.914872		14.307	0.915885		14.307	0.915925		14.307	0.916695
14.3815	0.917336		14.3815	0.915906		14.3815	0.916574		14.3815	0.915048		14.3815	0.914729		14.3815	0.914091		14.3815	0.914394		14.3815	0.915622		14.3815	0.915651		14.3815	0.914068		14.3815	0.914603		14.3815	0.915191		14.3815	0.91564		14.3815	0.915464		14.3815	0.91533		14.3815	0.916943
14.456	0.916665		14.456	0.917139		14.456	0.91621		14.456	0.916257		14.456	0.915471		14.456	0.914137		14.456	0.915241		14.456	0.91471		14.456	0.914255		14.456	0.913851		14.456	0.915642		14.456	0.91504		14.456	0.915413		14.456	0.916306		14.456	0.914285		14.456	0.915365
14.5305	0.915113		14.5305	0.916599		14.5305	0.91687		14.5305	0.915603		14.5305	0.915406		14.5305	0.914438		14.5305	0.91481		14.5305	0.914862		14.5305	0.914357		14.5305	0.913344		14.5305	0.915936		14.5305	0.914734		14.5305	0.914372		14.5305	0.91639		14.5305	0.916667		14.5305	0.915462
14.6051	0.914368		14.6051	0.91635		14.6051	0.917694		14.6051	0.91619		14.6051	0.915039		14.6051	0.913106		14.6051	0.913587		14.6051	0.914074		14.6051	0.914366		14.6051	0.913485		14.6051	0.916291		14.6051	0.915281		14.6051	0.915162		14.6051	0.915659		14.6051	0.91622		14.6051	0.91486
14.6796	0.915878		14.6796	0.916593		14.6796	0.916574		14.6796	0.916284		14.6796	0.915607		14.6796	0.914006		14.6796	0.91558		14.6796	0.915348		14.6796	0.914815		14.6796	0.914825		14.6796	0.915534		14.6796	0.915456		14.6796	0.915187		14.6796	0.915232		14.6796	0.91578		14.6796	0.916771
14.7541	0.91569		14.7541	0.916452		14.7541	0.917472		14.7541	0.916049		14.7541	0.915502		14.7541	0.913935		14.7541	0.914944		14.7541	0.915719		14.7541	0.914179		14.7541	0.915017		14.7541	0.915409		14.7541	0.91511		14.7541	0.915488		14.7541	0.915874		14.7541	0.914963		14.7541	0.916999
14.8286	0.915081		14.8286	0.916379		14.8286	0.916538		14.8286	0.915369		14.8286	0.914743		14.8286	0.9144		14.8286	0.915631		14.8286	0.913933		14.8286	0.915113		14.8286	0.914593		14.8286	0.914713		14.8286	0.915629		14.8286	0.91573		14.8286	0.915012		14.8286	0.915258		14.8286	0.916549
14.9031	0.915372		14.9031	0.916852		14.9031	0.916371		14.9031	0.914491		14.9031	0.914383		14.9031	0.912684		14.9031	0.915072		14.9031	0.913951		14.9031	0.914206		14.9031	0.914937		14.9031	0.914983		14.9031	0.915414		14.9031	0.915254		14.9031	0.914822		14.9031	0.915005		14.9031	0.915456
14.9776	0.915874		14.9776	0.914732		14.9776	0.917004		14.9776	0.914602		14.9776	0.914351		14.9776	0.91322		14.9776	0.915602		14.9776	0.913842		14.9776	0.914202		14.9776	0.913558		14.9776	0.915278		14.9776	0.914456		14.9776	0.915489		14.9776	0.915482		14.9776	0.914785		14.9776	0.916107
15.0522	0.914905		15.0522	0.915757		15.0522	0.917158		15.0522	0.91361		15.0522	0.915063		15.0522	0.914146		15.0522	0.914777		15.0522	0.91343		15.0522	0.914366		15.0522	0.915191		15.0522	0.913452		15.0522	0.914932		15.0522	0.914682		15.0522	0.916025		15.0522	0.915849		15.0522	0.916817
15.1267	0.914908		15.1267	0.915557		15.1267	0.916094		15.1267	0.914767		15.1267	0.914589		15.1267	0.914027		15.1267	0.915991		15.1267	0.913443		15.1267	0.913559		15.1267	0.913849		15.1267	0.91405		15.1267	0.915737		15.1267	0.915795		15.1267	0.91591		15.1267	0.914492		15.1267	0.916126
15.2012	0.915352		15.2012	0.915378		15.2012	0.914775		15.2012	0.914312		15.2012	0.915294		15.2012	0.914082		15.2012	0.915851		15.2012	0.91403		15.2012	0.91449		15.2012	0.914758		15.2012	0.91363		15.2012	0.915466		15.2012	0.915133		15.2012	0.915557		15.2012	0.914981		15.2012	0.915097
15.2757	0.914786		15.2757	0.91452		15.2757	0.915766		15.2757	0.91398		15.2757	0.91282		15.2757	0.914068		15.2757	0.915483		15.2757	0.914719		15.2757	0.914035		15.2757	0.914959		15.2757	0.914782		15.2757	0.914266		15.2757	0.91525		15.2757	0.91667		15.2757	0.914161		15.2757	0.917539
15.3502	0.916111		15.3502	0.915232		15.3502	0.915434		15.3502	0.914644		15.3502	0.914837		15.3502	0.913757		15.3502	0.914638		15.3502	0.913538		15.3502	0.914408		15.3502	0.913677		15.3502	0.913967		15.3502	0.914557		15.3502	0.91401		15.3502	0.914729		15.3502	0.915938		15.3502	0.914791
15.4247	0.915767		15.4247	0.915501		15.4247	0.91544		15.4247	0.914067		15.4247	0.914598		15.4247	0.91334		15.4247	0.914788		15.4247	0.915575		15.4247	0.915002		15.4247	0.914136		15.4247	0.914237		15.4247	0.914321		15.4247	0.914394		15.4247	0.915013		15.4247	0.914021		15.4247	0.91477
15.4992	0.915287		15.4992	0.914757		15.4992	0.914789		15.4992	0.913427		15.4992	0.91477		15.4992	0.912533		15.4992	0.913969		15.4992	0.914781		15.4992	0.914346		15.4992	0.91435		15.4992	0.914097		15.4992	0.915022		15.4992	0.914439		15.4992	0.915436		15.4992	0.914512		15.4992	0.914898
15.5738	0.915614		15.5738	0.914344		15.5738	0.915169		15.5738	0.914005		15.5738	0.914456		15.5738	0.912178		15.5738	0.914949		15.5738	0.912622		15.5738	0.914404		15.5738	0.912766		15.5738	0.914854		15.5738	0.913747		15.5738	0.914429		15.5738	0.915422		15.5738	0.913612		15.5738	0.914896
15.6483	0.914479		15.6483	0.915425		15.6483	0.915432		15.6483	0.913014		15.6483	0.913583		15.6483	0.911222		15.6483	0.913624		15.6483	0.913659		15.6483	0.914057		15.6483	0.912916		15.6483	0.914467		15.6483	0.91395		15.6483	0.914361		15.6483	0.916207		15.6483	0.91309		15.6483	0.915166
15.7228	0.914941		15.7228	0.914193		15.7228	0.915497		15.7228	0.913677		15.7228	0.913604		15.7228	0.912196		15.7228	0.913494		15.7228	0.913065		15.7228	0.913857		15.7228	0.912503		15.7228	0.914039		15.7228	0.914127		15.7228	0.913346		15.7228	0.914638		15.7228	0.913437		15.7228	0.914285
15.7973	0.914853		15.7973	0.914951		15.7973	0.914759		15.7973	0.912916		15.7973	0.914132		15.7973	0.912162		15.7973	0.913204		15.7973	0.913328		15.7973	0.915589		15.7973	0.912364		15.7973	0.914409		15.7973	0.913965		15.7973	0.913411		15.7973	0.914818		15.7973	0.91323		15.7973	0.913598
15.8718	0.914727		15.8718	0.915653		15.8718	0.914633		15.8718	0.913296		15.8718	0.914244		15.8718	0.912847		15.8718	0.913783		15.8718	0.912315		15.8718	0.915271		15.8718	0.913117		15.8718	0.914164		15.8718	0.914748		15.8718	0.912928		15.8718	0.914705		15.8718	0.914721		15.8718	0.914154
15.9463	0.913693		15.9463	0.915174		15.9463	0.914441		15.9463	0.913915		15.9463	0.914203		15.9463	0.913247		15.9463	0.914205		15.9463	0.912977		15.9463	0.912537		15.9463	0.912715		15.9463	0.913603		15.9463	0.912938		15.9463	0.913248		15.9463	0.914383		15.9463	0.914968		15.9463	0.913237
16.0209	0.91447		16.0209	0.914857		16.0209	0.913714		16.0209	0.913374		16.0209	0.913489		16.0209	0.912451		16.0209	0.913156		16.0209	0.912829		16.0209	0.914013		16.0209	0.912792		16.0209	0.914903		16.0209	0.914341		16.0209	0.913907		16.0209	0.914036		16.0209	0.914721		16.0209	0.913071
16.0954	0.914504		16.0954	0.915398		16.0954	0.914463		16.0954	0.914366		16.0954	0.913396		16.0954	0.912031		16.0954	0.912905		16.0954	0.91367		16.0954	0.913903		16.0954	0.913379		16.0954	0.914095		16.0954	0.914676		16.0954	0.914553		16.0954	0.913074		16.0954	0.914277		16.0954	0.914415
16.1699	0.913847		16.1699	0.915523		16.1699	0.915276		16.1699	0.91291		16.1699	0.915047		16.1699	0.910809		16.1699	0.912419		16.1699	0.913681		16.1699	0.91445		16.1699	0.913799		16.1699	0.914182		16.1699	0.914845		16.1699	0.913929		16.1699	0.913582		16.1699	0.913515		16.1699	0.914712
16.2444	0.913483		16.2444	0.913308		16.2444	0.914916		16.2444	0.913115		16.2444	0.91447		16.2444	0.910489		16.2444	0.914168		16.2444	0.91381		16.2444	0.913254		16.2444	0.912349		16.2444	0.915041		16.2444	0.914714		16.2444	0.91336		16.2444	0.914869		16.2444	0.912579		16.2444	0.914143
16.3189	0.912412		16.3189	0.914247		16.3189	0.915339		16.3189	0.91384		16.3189	0.912946		16.3189	0.911931		16.3189	0.914619		16.3189	0.91365		16.3189	0.913363		16.3189	0.912461		16.3189	0.914257		16.3189	0.914006		16.3189	0.914687		16.3189	0.91538		16.3189	0.91339		16.3189	0.914336
16.3934	0.91338		16.3934	0.913346		16.3934	0.914104		16.3934	0.914054		16.3934	0.913631		16.3934	0.912535		16.3934	0.913739		16.3934	0.913068		16.3934	0.912937		16.3934	0.911599		16.3934	0.914175		16.3934	0.912901		16.3934	0.915392		16.3934	0.915777		16.3934	0.911626		16.3934	0.913895
16.4679	0.914204		16.4679	0.91405		16.4679	0.914138		16.4679	0.913969		16.4679	0.91257		16.4679	0.911427		16.4679	0.914339		16.4679	0.912794		16.4679	0.912168		16.4679	0.912706		16.4679	0.914173		16.4679	0.914336		16.4679	0.913639		16.4679	0.914069		16.4679	0.914154		16.4679	0.914845
16.5425	0.913104		16.5425	0.914454		16.5425	0.913986		16.5425	0.913683		16.5425	0.911891		16.5425	0.911783		16.5425	0.913393		16.5425	0.911309		16.5425	0.912814		16.5425	0.912865		16.5425	0.912882		16.5425	0.914148		16.5425	0.914023		16.5425	0.914862		16.5425	0.912581		16.5425	0.914681
16.617	0.913296		16.617	0.914347		16.617	0.912873		16.617	0.913474		16.617	0.912948		16.617	0.911462		16.617	0.913417		16.617	0.912553		16.617	0.91303		16.617	0.911921		16.617	0.913507		16.617	0.912623		16.617	0.91397		16.617	0.914299		16.617	0.912923		16.617	0.912815
16.6915	0.912684		16.6915	0.914507		16.6915	0.913108		16.6915	0.913831		16.6915	0.913161		16.6915	0.911387		16.6915	0.9134		16.6915	0.913008		16.6915	0.913963		16.6915	0.911656		16.6915	0.913358		16.6915	0.913632		16.6915	0.914285		16.6915	0.913818		16.6915	0.913186		16.6915	0.913271
16.766	0.912998		16.766	0.91522		16.766	0.914578		16.766	0.913496		16.766	0.912287		16.766	0.910471		16.766	0.912594		16.766	0.912726		16.766	0.915051		16.766	0.912382		16.766	0.913492		16.766	0.913778		16.766	0.914524		16.766	0.915589		16.766	0.912695		16.766	0.913175
16.8405	0.913334		16.8405	0.913943		16.8405	0.91437		16.8405	0.914176		16.8405	0.911909		16.8405	0.912089		16.8405	0.913481		16.8405	0.912523		16.8405	0.914324		16.8405	0.913657		16.8405	0.913508		16.8405	0.912749		16.8405	0.914316		16.8405	0.913737		16.8405	0.912404		16.8405	0.913397
16.915	0.912763		16.915	0.913003		16.915	0.915117		16.915	0.913742		16.915	0.911511		16.915	0.912673		16.915	0.913309		16.915	0.912225		16.915	0.913259		16.915	0.913231		16.915	0.914394		16.915	0.912521		16.915	0.91445		16.915	0.914259		16.915	0.91245		16.915	0.913665
16.9896	0.912894		16.9896	0.912976		16.9896	0.914459		16.9896	0.914101		16.9896	0.912203		16.9896	0.912555		16.9896	0.912647		16.9896	0.911383		16.9896	0.91305		16.9896	0.912322		16.9896	0.913916		16.9896	0.912965		16.9896	0.913943		16.9896	0.914226		16.9896	0.914059		16.9896	0.913519
17.0641	0.911624		17.0641	0.913284		17.0641	0.914275		17.0641	0.912818		17.0641	0.911482		17.0641	0.912544		17.0641	0.912097		17.0641	0.91245		17.0641	0.912521		17.0641	0.912918		17.0641	0.913063		17.0641	0.912825		17.0641	0.914372		17.0641	0.91459		17.0641	0.913874		17.0641	0.912691
17.1386	0.912685		17.1386	0.91412		17.1386	0.914529		17.1386	0.913282		17.1386	0.910927		17.1386	0.910852		17.1386	0.913376		17.1386	0.912311		17.1386	0.913415		17.1386	0.912594		17.1386	0.912907		17.1386	0.912587		17.1386	0.913958		17.1386	0.914384		17.1386	0.91229		17.1386	0.912662
17.2131	0.913007		17.2131	0.914599		17.2131	0.91404		17.2131	0.912731		17.2131	0.912156		17.2131	0.911031		17.2131	0.912887		17.2131	0.913271		17.2131	0.913254		17.2131	0.912678		17.2131	0.912141		17.2131	0.91182		17.2131	0.912461		17.2131	0.914058		17.2131	0.912141		17.2131	0.912494
17.2876	0.913535		17.2876	0.913616		17.2876	0.91502		17.2876	0.912595		17.2876	0.912014		17.2876	0.912407		17.2876	0.912472		17.2876	0.912127		17.2876	0.912299		17.2876	0.909941		17.2876	0.913518		17.2876	0.913153		17.2876	0.913025		17.2876	0.914222		17.2876	0.91249		17.2876	0.912524
17.3621	0.913942		17.3621	0.913847		17.3621	0.914587		17.3621	0.914105		17.3621	0.911527		17.3621	0.912525		17.3621	0.913868		17.3621	0.912589		17.3621	0.913512		17.3621	0.910923		17.3621	0.913507		17.3621	0.912276		17.3621	0.912555		17.3621	0.914836		17.3621	0.913645		17.3621	0.912618
17.4366	0.913161		17.4366	0.913369		17.4366	0.915415		17.4366	0.913329		17.4366	0.911753		17.4366	0.911976		17.4366	0.913657		17.4366	0.912235		17.4366	0.914386		17.4366	0.91125		17.4366	0.912505		17.4366	0.91323		17.4366	0.912754		17.4366	0.913932		17.4366	0.913643		17.4366	0.91333
17.5112	0.912883		17.5112	0.914253		17.5112	0.91363		17.5112	0.913606		17.5112	0.912238		17.5112	0.913086		17.5112	0.914244		17.5112	0.911547		17.5112	0.913861		17.5112	0.912973		17.5112	0.913695		17.5112	0.913218		17.5112	0.912781		17.5112	0.914742		17.5112	0.913468		17.5112	0.914714
17.5857	0.912131		17.5857	0.91448		17.5857	0.912696		17.5857	0.911777		17.5857	0.912451		17.5857	0.911956		17.5857	0.913519		17.5857	0.913152		17.5857	0.913306		17.5857	0.911766		17.5857	0.913293		17.5857	0.912472		17.5857	0.91321		17.5857	0.913389		17.5857	0.91271		17.5857	0.912301
17.6602	0.912836		17.6602	0.913346		17.6602	0.9133		17.6602	0.912306		17.6602	0.911701		17.6602	0.911674		17.6602	0.913701		17.6602	0.9132		17.6602	0.912912		17.6602	0.912252		17.6602	0.91265		17.6602	0.912735		17.6602	0.913731		17.6602	0.914534		17.6602	0.913666		17.6602	0.912571
17.7347	0.912393		17.7347	0.913266		17.7347	0.91313		17.7347	0.913242		17.7347	0.911307		17.7347	0.912671		17.7347	0.913697		17.7347	0.914573		17.7347	0.913114		17.7347	0.913106		17.7347	0.912657		17.7347	0.913338		17.7347	0.913655		17.7347	0.914594		17.7347	0.914301		17.7347	0.91229
17.8092	0.911935		17.8092	0.912179		17.8092	0.913904		17.8092	0.913717		17.8092	0.911211		17.8092	0.910811		17.8092	0.91222		17.8092	0.914123		17.8092	0.912139		17.8092	0.911881		17.8092	0.913208		17.8092	0.912047		17.8092	0.912781		17.8092	0.914275		17.8092	0.912513		17.8092	0.91213
17.8837	0.913201		17.8837	0.913602		17.8837	0.914088		17.8837	0.913015		17.8837	0.913311		17.8837	0.913853		17.8837	0.91303		17.8837	0.913337		17.8837	0.912739		17.8837	0.912258		17.8837	0.913641		17.8837	0.911916		17.8837	0.913024		17.8837	0.913453		17.8837	0.91237		17.8837	0.911803
17.9583	0.912357		17.9583	0.913729		17.9583	0.913314		17.9583	0.912341		17.9583	0.91242		17.9583	0.912831		17.9583	0.913787		17.9583	0.912951		17.9583	0.912067		17.9583	0.910094		17.9583	0.913177		17.9583	0.910337		17.9583	0.91363		17.9583	0.912086		17.9583	0.913457		17.9583	0.912945
18.0328	0.913186		18.0328	0.91387		18.0328	0.914251		18.0328	0.912301		18.0328	0.912485		18.0328	0.912451		18.0328	0.912073		18.0328	0.91237		18.0328	0.912972		18.0328	0.911473		18.0328	0.913304		18.0328	0.911305		18.0328	0.912843		18.0328	0.913586		18.0328	0.912528		18.0328	0.912803
18.1073	0.91284		18.1073	0.912963		18.1073	0.914246		18.1073	0.912413		18.1073	0.912339		18.1073	0.912214		18.1073	0.911844		18.1073	0.912381		18.1073	0.910523		18.1073	0.911702		18.1073	0.913764		18.1073	0.911644		18.1073	0.912935		18.1073	0.913996		18.1073	0.911986		18.1073	0.913145
18.1818	0.913068		18.1818	0.913531		18.1818	0.91325		18.1818	0.910912		18.1818	0.9124		18.1818	0.912238		18.1818	0.912163		18.1818	0.911966		18.1818	0.91191		18.1818	0.911062		18.1818	0.913188		18.1818	0.912029		18.1818	0.91338		18.1818	0.913909		18.1818	0.912746		18.1818	0.91326
18.2563	0.912621		18.2563	0.912198		18.2563	0.914264		18.2563	0.91116		18.2563	0.912048		18.2563	0.913824		18.2563	0.912408		18.2563	0.911746		18.2563	0.912514		18.2563	0.911704		18.2563	0.913211		18.2563	0.912114		18.2563	0.913958		18.2563	0.915216		18.2563	0.912957		18.2563	0.912443
18.3308	0.912574		18.3308	0.912413		18.3308	0.913662		18.3308	0.911978		18.3308	0.912878		18.3308	0.912344		18.3308	0.912198		18.3308	0.910896		18.3308	0.91261		18.3308	0.912283		18.3308	0.9133		18.3308	0.912211		18.3308	0.913139		18.3308	0.913646		18.3308	0.911919		18.3308	0.913233
18.4054	0.912576		18.4054	0.912802		18.4054	0.914088		18.4054	0.91134		18.4054	0.912453		18.4054	0.913318		18.4054	0.911385		18.4054	0.911703		18.4054	0.912494		18.4054	0.912517		18.4054	0.914179		18.4054	0.911293		18.4054	0.912748		18.4054	0.913776		18.4054	0.91271		18.4054	0.912741
18.4799	0.91294		18.4799	0.912497		18.4799	0.913721		18.4799	0.91072		18.4799	0.913019		18.4799	0.912194		18.4799	0.911842		18.4799	0.911183		18.4799	0.912263		18.4799	0.912592		18.4799	0.913344		18.4799	0.912404		18.4799	0.912763		18.4799	0.914392		18.4799	0.913534		18.4799	0.913023
18.5544	0.912743		18.5544	0.912248		18.5544	0.913045		18.5544	0.910907		18.5544	0.911287		18.5544	0.91248		18.5544	0.911101		18.5544	0.911152		18.5544	0.913401		18.5544	0.911279		18.5544	0.912889		18.5544	0.911343		18.5544	0.913846		18.5544	0.913872		18.5544	0.914339		18.5544	0.913151
18.6289	0.913766		18.6289	0.912862		18.6289	0.914026		18.6289	0.911626		18.6289	0.912442		18.6289	0.911223		18.6289	0.912685		18.6289	0.911761		18.6289	0.913081		18.6289	0.911135		18.6289	0.913755		18.6289	0.912497		18.6289	0.912171		18.6289	0.914191		18.6289	0.913206		18.6289	0.91359
18.7034	0.913396		18.7034	0.911476		18.7034	0.913554		18.7034	0.911967		18.7034	0.910869		18.7034	0.911583		18.7034	0.91135		18.7034	0.910344		18.7034	0.912685		18.7034	0.912111		18.7034	0.913045		18.7034	0.913146		18.7034	0.912794		18.7034	0.915001		18.7034	0.913334		18.7034	0.912226
18.7779	0.912878		18.7779	0.913255		18.7779	0.913443		18.7779	0.91161		18.7779	0.910991		18.7779	0.91098		18.7779	0.91153		18.7779	0.909809		18.7779	0.912092		18.7779	0.911226		18.7779	0.912711		18.7779	0.911982		18.7779	0.912318		18.7779	0.913152		18.7779	0.912914		18.7779	0.912281
18.8524	0.912707		18.8524	0.913672		18.8524	0.913771		18.8524	0.911607		18.8524	0.910841		18.8524	0.910327		18.8524	0.912678		18.8524	0.910244		18.8524	0.911518		18.8524	0.911113		18.8524	0.912726		18.8524	0.912634		18.8524	0.912095		18.8524	0.91408		18.8524	0.913361		18.8524	0.913153
18.927	0.913215		18.927	0.913125		18.927	0.913766		18.927	0.912218		18.927	0.910725		18.927	0.911602		18.927	0.911715		18.927	0.910163		18.927	0.91267		18.927	0.91078		18.927	0.912259		18.927	0.911516		18.927	0.911168		18.927	0.912613		18.927	0.912166		18.927	0.912489
19.0015	0.91224		19.0015	0.912227		19.0015	0.913603		19.0015	0.911442		19.0015	0.911254		19.0015	0.911058		19.0015	0.912597		19.0015	0.911487		19.0015	0.911923		19.0015	0.91196		19.0015	0.912936		19.0015	0.912267		19.0015	0.911979		19.0015	0.912727		19.0015	0.911551		19.0015	0.91353
19.076	0.912551		19.076	0.912326		19.076	0.913608		19.076	0.911674		19.076	0.911717		19.076	0.911189		19.076	0.912154		19.076	0.911913		19.076	0.912323		19.076	0.910577		19.076	0.913606		19.076	0.912656		19.076	0.911925		19.076	0.914332		19.076	0.911584		19.076	0.913047
19.1505	0.911145		19.1505	0.911472		19.1505	0.912522		19.1505	0.909476		19.1505	0.911399		19.1505	0.911642		19.1505	0.910845		19.1505	0.910273		19.1505	0.911191		19.1505	0.911883		19.1505	0.912385		19.1505	0.911656		19.1505	0.911946		19.1505	0.91365		19.1505	0.912081		19.1505	0.912897
19.225	0.911949		19.225	0.912424		19.225	0.913529		19.225	0.911539		19.225	0.91051		19.225	0.912245		19.225	0.911294		19.225	0.911256		19.225	0.91157		19.225	0.910619		19.225	0.91255		19.225	0.91247		19.225	0.911572		19.225	0.913409		19.225	0.913072		19.225	0.91202
19.2995	0.912014		19.2995	0.913505		19.2995	0.913314		19.2995	0.91153		19.2995	0.912663		19.2995	0.910311		19.2995	0.911191		19.2995	0.911576		19.2995	0.912143		19.2995	0.910551		19.2995	0.911443		19.2995	0.912809		19.2995	0.911168		19.2995	0.914069		19.2995	0.911935		19.2995	0.91301
19.3741	0.911716		19.3741	0.912566		19.3741	0.913242		19.3741	0.912354		19.3741	0.912162		19.3741	0.910112		19.3741	0.911132		19.3741	0.912478		19.3741	0.911458		19.3741	0.912428		19.3741	0.912503		19.3741	0.913034		19.3741	0.91155		19.3741	0.912994		19.3741	0.911188		19.3741	0.913131
19.4486	0.912342		19.4486	0.9128		19.4486	0.912104		19.4486	0.910874		19.4486	0.911688		19.4486	0.91066		19.4486	0.911019		19.4486	0.911964		19.4486	0.911834		19.4486	0.910994		19.4486	0.912595		19.4486	0.912359		19.4486	0.911821		19.4486	0.914235		19.4486	0.912772		19.4486	0.913536
19.5231	0.912125		19.5231	0.912339		19.5231	0.913318		19.5231	0.911023		19.5231	0.912158		19.5231	0.910376		19.5231	0.91272		19.5231	0.912803		19.5231	0.912587		19.5231	0.911479		19.5231	0.912454		19.5231	0.911896		19.5231	0.912004		19.5231	0.913037		19.5231	0.912652		19.5231	0.912615
19.5976	0.911892		19.5976	0.912918		19.5976	0.911126		19.5976	0.911057		19.5976	0.91248		19.5976	0.910409		19.5976	0.911937		19.5976	0.912792		19.5976	0.913043		19.5976	0.910842		19.5976	0.912474		19.5976	0.911316		19.5976	0.912752		19.5976	0.913812		19.5976	0.912935		19.5976	0.912553
19.6721	0.911534		19.6721	0.912999		19.6721	0.913092		19.6721	0.911605		19.6721	0.911681		19.6721	0.910727		19.6721	0.910956		19.6721	0.91141		19.6721	0.912401		19.6721	0.910222		19.6721	0.912291		19.6721	0.910981		19.6721	0.911552		19.6721	0.913473		19.6721	0.912926		19.6721	0.912135
19.7466	0.910931		19.7466	0.913019		19.7466	0.914049		19.7466	0.910985		19.7466	0.911132		19.7466	0.910292		19.7466	0.909963		19.7466	0.9109		19.7466	0.912258		19.7466	0.910475		19.7466	0.913431		19.7466	0.911176		19.7466	0.912567		19.7466	0.912629		19.7466	0.913048		19.7466	0.91161
19.8211	0.910859		19.8211	0.913856		19.8211	0.911825		19.8211	0.910348		19.8211	0.910249		19.8211	0.910098		19.8211	0.911316		19.8211	0.91177		19.8211	0.910411		19.8211	0.910195		19.8211	0.912239		19.8211	0.911223		19.8211	0.911847		19.8211	0.913296		19.8211	0.912259		19.8211	0.911469
19.8957	0.910656		19.8957	0.91305		19.8957	0.913022		19.8957	0.910343		19.8957	0.910582		19.8957	0.910563		19.8957	0.911374		19.8957	0.912531		19.8957	0.91116		19.8957	0.909997		19.8957	0.912208		19.8957	0.912137		19.8957	0.911856		19.8957	0.911776		19.8957	0.913445		19.8957	0.912695
19.9702	0.911227		19.9702	0.912373		19.9702	0.913112		19.9702	0.910223		19.9702	0.911583		19.9702	0.910492		19.9702	0.912427		19.9702	0.912558		19.9702	0.912141		19.9702	0.910926		19.9702	0.912257		19.9702	0.910763		19.9702	0.912982		19.9702	0.913289		19.9702	0.913461		19.9702	0.912795
20.0447	0.912044		20.0447	0.912138		20.0447	0.913599		20.0447	0.9108		20.0447	0.912028		20.0447	0.909918		20.0447	0.912463		20.0447	0.910805		20.0447	0.912136		20.0447	0.91121		20.0447	0.911896		20.0447	0.912092		20.0447	0.913215		20.0447	0.913664		20.0447	0.912535		20.0447	0.912394
20.1192	0.911378		20.1192	0.911726		20.1192	0.913201		20.1192	0.911092		20.1192	0.91077		20.1192	0.910371		20.1192	0.912132		20.1192	0.911121		20.1192	0.911741		20.1192	0.910961		20.1192	0.910644		20.1192	0.911473		20.1192	0.912526		20.1192	0.913542		20.1192	0.91265		20.1192	0.912788
20.1937	0.912303		20.1937	0.912056		20.1937	0.913191		20.1937	0.910928		20.1937	0.911536		20.1937	0.910267		20.1937	0.910535		20.1937	0.911085		20.1937	0.911485		20.1937	0.9102		20.1937	0.912476		20.1937	0.911763		20.1937	0.912115		20.1937	0.913181		20.1937	0.912555		20.1937	0.911444
20.2682	0.911245		20.2682	0.911644		20.2682	0.912056		20.2682	0.911202		20.2682	0.911303		20.2682	0.910962		20.2682	0.911283		20.2682	0.911114		20.2682	0.911774		20.2682	0.91163		20.2682	0.911228		20.2682	0.912712		20.2682	0.912189		20.2682	0.913294		20.2682	0.911273		20.2682	0.91113
20.3428	0.911617		20.3428	0.912863		20.3428	0.913072		20.3428	0.911132		20.3428	0.911433		20.3428	0.911302		20.3428	0.911671		20.3428	0.91013		20.3428	0.912121		20.3428	0.910385		20.3428	0.909791		20.3428	0.911696		20.3428	0.911622		20.3428	0.913163		20.3428	0.910986		20.3428	0.911323
20.4173	0.91206		20.4173	0.912711		20.4173	0.913518		20.4173	0.911104		20.4173	0.911032		20.4173	0.910261		20.4173	0.911373		20.4173	0.910915		20.4173	0.912872		20.4173	0.910998		20.4173	0.910552		20.4173	0.911851		20.4173	0.91067		20.4173	0.914895		20.4173	0.911657		20.4173	0.909727
20.4918	0.911019		20.4918	0.911401		20.4918	0.914386		20.4918	0.912305		20.4918	0.912317		20.4918	0.910378		20.4918	0.911435		20.4918	0.909922		20.4918	0.912786		20.4918	0.91101		20.4918	0.91036		20.4918	0.911683		20.4918	0.911979		20.4918	0.913138		20.4918	0.910957		20.4918	0.911057
20.5663	0.910936		20.5663	0.911815		20.5663	0.913662		20.5663	0.911157		20.5663	0.911348		20.5663	0.9103		20.5663	0.911825		20.5663	0.909975		20.5663	0.912121		20.5663	0.911018		20.5663	0.911487		20.5663	0.911736		20.5663	0.911105		20.5663	0.912673		20.5663	0.912082		20.5663	0.912026
20.6408	0.910292		20.6408	0.91289		20.6408	0.913554		20.6408	0.912602		20.6408	0.911193		20.6408	0.910272		20.6408	0.911307		20.6408	0.911028		20.6408	0.911303		20.6408	0.90976		20.6408	0.911048		20.6408	0.909895		20.6408	0.911434		20.6408	0.912773		20.6408	0.911633		20.6408	0.91206
20.7153	0.910066		20.7153	0.912415		20.7153	0.912296		20.7153	0.91076		20.7153	0.91038		20.7153	0.910474		20.7153	0.91184		20.7153	0.910342		20.7153	0.911607		20.7153	0.910604		20.7153	0.911659		20.7153	0.910173		20.7153	0.91157		20.7153	0.91237		20.7153	0.912162		20.7153	0.912046
20.7899	0.91105		20.7899	0.912843		20.7899	0.913395		20.7899	0.910778		20.7899	0.911298		20.7899	0.909961		20.7899	0.912034		20.7899	0.909845		20.7899	0.91116		20.7899	0.910497		20.7899	0.91124		20.7899	0.911586		20.7899	0.911248		20.7899	0.911792		20.7899	0.912044		20.7899	0.911922
20.8644	0.91047		20.8644	0.912745		20.8644	0.912334		20.8644	0.910435		20.8644	0.911338		20.8644	0.910241		20.8644	0.910977		20.8644	0.910505		20.8644	0.911658		20.8644	0.909505		20.8644	0.912054		20.8644	0.912026		20.8644	0.911414		20.8644	0.912432		20.8644	0.912881		20.8644	0.911462
20.9389	0.910764		20.9389	0.912985		20.9389	0.912026		20.9389	0.911079		20.9389	0.908881		20.9389	0.910949		20.9389	0.912506		20.9389	0.91154		20.9389	0.910553		20.9389	0.910348		20.9389	0.912903		20.9389	0.911824		20.9389	0.912598		20.9389	0.913305		20.9389	0.913028		20.9389	0.912704
21.0134	0.911028		21.0134	0.912392		21.0134	0.912739		21.0134	0.910687		21.0134	0.910942		21.0134	0.910383		21.0134	0.912119		21.0134	0.911717		21.0134	0.911465		21.0134	0.91033		21.0134	0.912572		21.0134	0.912216		21.0134	0.911774		21.0134	0.912356		21.0134	0.911973		21.0134	0.912073
21.0879	0.918724		21.0879	0.920049		21.0879	0.919864		21.0879	0.918114		21.0879	0.918355		21.0879	0.918395		21.0879	0.91886		21.0879	0.917781		21.0879	0.917622		21.0879	0.918457		21.0879	0.920403		21.0879	0.919361		21.0879	0.919389		21.0879	0.920139		21.0879	0.920509		21.0879	0.920789
21.1624	0.928656		21.1624	0.930077		21.1624	0.929662		21.1624	0.928266		21.1624	0.928683		21.1624	0.928101		21.1624	0.928166		21.1624	0.927677		21.1624	0.9295		21.1624	0.927708		21.1624	0.929626		21.1624	0.927898		21.1624	0.928909		21.1624	0.929823		21.1624	0.930078		21.1624	0.929936
21.2369	0.933413		21.2369	0.934605		21.2369	0.934296		21.2369	0.933131		21.2369	0.932249		21.2369	0.933		21.2369	0.933428		21.2369	0.933114		21.2369	0.933394		21.2369	0.933648		21.2369	0.933897		21.2369	0.933298		21.2369	0.933344		21.2369	0.934972		21.2369	0.934134		21.2369	0.934807
21.3115	0.937234		21.3115	0.937851		21.3115	0.936677		21.3115	0.935156		21.3115	0.934979		21.3115	0.935866		21.3115	0.936372		21.3115	0.936948		21.3115	0.937271		21.3115	0.937025		21.3115	0.937289		21.3115	0.936002		21.3115	0.935301		21.3115	0.93736		21.3115	0.937974		21.3115	0.938006
21.386	0.939861		21.386	0.941348		21.386	0.940014		21.386	0.938258		21.386	0.936999		21.386	0.93809		21.386	0.939898		21.386	0.938422		21.386	0.939959		21.386	0.938955		21.386	0.939923		21.386	0.938386		21.386	0.939234		21.386	0.940313		21.386	0.940564		21.386	0.941038
21.4605	0.941956		21.4605	0.942883		21.4605	0.942916		21.4605	0.943029		21.4605	0.940437		21.4605	0.940992		21.4605	0.941073		21.4605	0.940546		21.4605	0.940903		21.4605	0.940826		21.4605	0.942964		21.4605	0.940286		21.4605	0.940755		21.4605	0.941748		21.4605	0.943064		21.4605	0.942816
21.535	0.942804		21.535	0.944423		21.535	0.94512		21.535	0.943651		21.535	0.940998		21.535	0.943454		21.535	0.942868		21.535	0.943323		21.535	0.94227		21.535	0.942382		21.535	0.944133		21.535	0.94315		21.535	0.94342		21.535	0.944674		21.535	0.943797		21.535	0.944797
21.6095	0.944179		21.6095	0.946372		21.6095	0.946602		21.6095	0.944309		21.6095	0.94338		21.6095	0.944911		21.6095	0.944828		21.6095	0.944248		21.6095	0.944066		21.6095	0.944328		21.6095	0.946024		21.6095	0.945136		21.6095	0.945351		21.6095	0.945786		21.6095	0.945385		21.6095	0.946759
21.684	0.947131		21.684	0.947402		21.684	0.947957		21.684	0.946125		21.684	0.944682		21.684	0.946824		21.684	0.946054		21.684	0.946299		21.684	0.946799		21.684	0.944392		21.684	0.946644		21.684	0.946001		21.684	0.947689		21.684	0.947166		21.684	0.947809		21.684	0.946611
21.7586	0.946803		21.7586	0.948483		21.7586	0.949118		21.7586	0.946989		21.7586	0.945905		21.7586	0.947378		21.7586	0.947888		21.7586	0.948713		21.7586	0.947439		21.7586	0.946045		21.7586	0.947433		21.7586	0.946966		21.7586	0.948815		21.7586	0.948952		21.7586	0.947485		21.7586	0.948523
21.8331	0.948537		21.8331	0.950094		21.8331	0.949426		21.8331	0.949581		21.8331	0.948805		21.8331	0.949224		21.8331	0.949575		21.8331	0.948791		21.8331	0.949988		21.8331	0.947327		21.8331	0.949526		21.8331	0.948417		21.8331	0.950249		21.8331	0.949563		21.8331	0.949136		21.8331	0.950908

## Sheet: Fig. S3c
Sample Information	Sample Information		Sample Information	Sample Information		Sample Information	Sample Information		Sample Information	Sample Information		Sample Information	Sample Information		Sample Information	Sample Information		Sample Information	Sample Information		Sample Information	Sample Information		Sample Information	Sample Information		Sample Information	Sample Information		Sample Information	Sample Information		Sample Information	Sample Information		Sample Information	Sample Information		Sample Information	Sample Information		Sample Information	Sample Information		Sample Information	Sample Information
Merge-Set Name:			Merge-Set Name:			Merge-Set Name:			Merge-Set Name:			Merge-Set Name:			Merge-Set Name:			Merge-Set Name:			Merge-Set Name:			Merge-Set Name:			Merge-Set Name:			Merge-Set Name:			Merge-Set Name:			Merge-Set Name:			Merge-Set Name:			Merge-Set Name:			Merge-Set Name:
Run Name:			Run Name:			Run Name:			Run Name:			Run Name:			Run Name:			Run Name:			Run Name:			Run Name:			Run Name:			Run Name:			Run Name:			Run Name:			Run Name:			Run Name:			Run Name:
Date of Measurement:	2021-03-27 17:53:59		Date of Measurement:	2021-03-27 17:54:40		Date of Measurement:	2021-03-27 17:55:20		Date of Measurement:	2021-03-27 17:56:00		Date of Measurement:	2021-03-27 17:56:41		Date of Measurement:	2021-03-27 17:57:21		Date of Measurement:	2021-03-27 17:58:02		Date of Measurement:	2021-03-27 17:58:42		Date of Measurement:	2021-03-27 17:59:23		Date of Measurement:	2021-03-27 18:00:03		Date of Measurement:	2021-03-27 18:00:44		Date of Measurement:	2021-03-27 18:01:24		Date of Measurement:	2021-03-27 18:02:05		Date of Measurement:	2021-03-27 18:02:45		Date of Measurement:	2021-03-27 18:03:25		Date of Measurement:	2021-03-27 18:04:06
Capillary Type:	Unspecified container/capillary type		Capillary Type:	Unspecified container/capillary type		Capillary Type:	Unspecified container/capillary type		Capillary Type:	Unspecified container/capillary type		Capillary Type:	Unspecified container/capillary type		Capillary Type:	Unspecified container/capillary type		Capillary Type:	Unspecified container/capillary type		Capillary Type:	Unspecified container/capillary type		Capillary Type:	Unspecified container/capillary type		Capillary Type:	Unspecified container/capillary type		Capillary Type:	Unspecified container/capillary type		Capillary Type:	Unspecified container/capillary type		Capillary Type:	Unspecified container/capillary type		Capillary Type:	Unspecified container/capillary type		Capillary Type:	Unspecified container/capillary type		Capillary Type:	Unspecified container/capillary type
Capillary Position:	1		Capillary Position:	2		Capillary Position:	3		Capillary Position:	4		Capillary Position:	5		Capillary Position:	6		Capillary Position:	7		Capillary Position:	8		Capillary Position:	9		Capillary Position:	10		Capillary Position:	11		Capillary Position:	12		Capillary Position:	13		Capillary Position:	14		Capillary Position:	15		Capillary Position:	16
Ligand:	P531A-2a-CODD		Ligand:	P531A-2a-CODD		Ligand:	P531A-2a-CODD		Ligand:	P531A-2a-CODD		Ligand:	P531A-2a-CODD		Ligand:	P531A-2a-CODD		Ligand:	P531A-2a-CODD		Ligand:	P531A-2a-CODD		Ligand:	P531A-2a-CODD		Ligand:	P531A-2a-CODD		Ligand:	P531A-2a-CODD		Ligand:	P531A-2a-CODD		Ligand:	P531A-2a-CODD		Ligand:	P531A-2a-CODD		Ligand:	P531A-2a-CODD		Ligand:	P531A-2a-CODD
Ligand Concentration:	0.000925		Ligand Concentration:	0.0004625		Ligand Concentration:	0.00023125		Ligand Concentration:	0.000115625		Ligand Concentration:	5.78125e-05		Ligand Concentration:	2.89063e-05		Ligand Concentration:	1.44531e-05		Ligand Concentration:	7.22656e-06		Ligand Concentration:	3.61328e-06		Ligand Concentration:	1.80664e-06		Ligand Concentration:	9.0332e-07		Ligand Concentration:	4.5166e-07		Ligand Concentration:	2.2583e-07		Ligand Concentration:	1.12915e-07		Ligand Concentration:	5.64575e-08		Ligand Concentration:	2.82288e-08
Target:	WT-PHD2(181-426)		Target:	WT-PHD2(181-426)		Target:	WT-PHD2(181-426)		Target:	WT-PHD2(181-426)		Target:	WT-PHD2(181-426)		Target:	WT-PHD2(181-426)		Target:	WT-PHD2(181-426)		Target:	WT-PHD2(181-426)		Target:	WT-PHD2(181-426)		Target:	WT-PHD2(181-426)		Target:	WT-PHD2(181-426)		Target:	WT-PHD2(181-426)		Target:	WT-PHD2(181-426)		Target:	WT-PHD2(181-426)		Target:	WT-PHD2(181-426)		Target:	WT-PHD2(181-426)
TargetConcentration:	2.5e-08		TargetConcentration:	2.5e-08		TargetConcentration:	2.5e-08		TargetConcentration:	2.5e-08		TargetConcentration:	2.5e-08		TargetConcentration:	2.5e-08		TargetConcentration:	2.5e-08		TargetConcentration:	2.5e-08		TargetConcentration:	2.5e-08		TargetConcentration:	2.5e-08		TargetConcentration:	2.5e-08		TargetConcentration:	2.5e-08		TargetConcentration:	2.5e-08		TargetConcentration:	2.5e-08		TargetConcentration:	2.5e-08		TargetConcentration:	2.5e-08
Measurement Settings	Measurement Settings		Measurement Settings	Measurement Settings		Measurement Settings	Measurement Settings		Measurement Settings	Measurement Settings		Measurement Settings	Measurement Settings		Measurement Settings	Measurement Settings		Measurement Settings	Measurement Settings		Measurement Settings	Measurement Settings		Measurement Settings	Measurement Settings		Measurement Settings	Measurement Settings		Measurement Settings	Measurement Settings		Measurement Settings	Measurement Settings		Measurement Settings	Measurement Settings		Measurement Settings	Measurement Settings		Measurement Settings	Measurement Settings		Measurement Settings	Measurement Settings
MST-Power:	Medium		MST-Power:	Medium		MST-Power:	Medium		MST-Power:	Medium		MST-Power:	Medium		MST-Power:	Medium		MST-Power:	Medium		MST-Power:	Medium		MST-Power:	Medium		MST-Power:	Medium		MST-Power:	Medium		MST-Power:	Medium		MST-Power:	Medium		MST-Power:	Medium		MST-Power:	Medium		MST-Power:	Medium
Excitation-Power:	20		Excitation-Power:	20		Excitation-Power:	20		Excitation-Power:	20		Excitation-Power:	20		Excitation-Power:	20		Excitation-Power:	20		Excitation-Power:	20		Excitation-Power:	20		Excitation-Power:	20		Excitation-Power:	20		Excitation-Power:	20		Excitation-Power:	20		Excitation-Power:	20		Excitation-Power:	20		Excitation-Power:	20
Excitation type:	Nano - RED		Excitation type:	Nano - RED		Excitation type:	Nano - RED		Excitation type:	Nano - RED		Excitation type:	Nano - RED		Excitation type:	Nano - RED		Excitation type:	Nano - RED		Excitation type:	Nano - RED		Excitation type:	Nano - RED		Excitation type:	Nano - RED		Excitation type:	Nano - RED		Excitation type:	Nano - RED		Excitation type:	Nano - RED		Excitation type:	Nano - RED		Excitation type:	Nano - RED		Excitation type:	Nano - RED
Thermostat Setpoint:	(disabled)		Thermostat Setpoint:	(disabled)		Thermostat Setpoint:	(disabled)		Thermostat Setpoint:	(disabled)		Thermostat Setpoint:	(disabled)		Thermostat Setpoint:	(disabled)		Thermostat Setpoint:	(disabled)		Thermostat Setpoint:	(disabled)		Thermostat Setpoint:	(disabled)		Thermostat Setpoint:	(disabled)		Thermostat Setpoint:	(disabled)		Thermostat Setpoint:	(disabled)		Thermostat Setpoint:	(disabled)		Thermostat Setpoint:	(disabled)		Thermostat Setpoint:	(disabled)		Thermostat Setpoint:	(disabled)
Included	Included		Included	Included		Included	Included		Included	Included		Included	Included		Included	Included		Included	Included		Included	Included		Included	Included		Included	Included		Included	Included		Included	Included		Included	Included		Included	Included		Included	Included		Included	Included
Time [s]	Normalized Fluorescence [-]		Time [s]	Normalized Fluorescence [-]		Time [s]	Normalized Fluorescence [-]		Time [s]	Normalized Fluorescence [-]		Time [s]	Normalized Fluorescence [-]		Time [s]	Normalized Fluorescence [-]		Time [s]	Normalized Fluorescence [-]		Time [s]	Normalized Fluorescence [-]		Time [s]	Normalized Fluorescence [-]		Time [s]	Normalized Fluorescence [-]		Time [s]	Normalized Fluorescence [-]		Time [s]	Normalized Fluorescence [-]		Time [s]	Normalized Fluorescence [-]		Time [s]	Normalized Fluorescence [-]		Time [s]	Normalized Fluorescence [-]		Time [s]	Normalized Fluorescence [-]
-3.57675	0.999297		-3.57675	0.999416		-3.57675	1.00008		-3.57675	0.999479		-3.57675	1.00051		-3.57675	1.00062		-3.57675	0.999126		-3.57675	0.998548		-3.57675	0.998212		-3.57675	1.00095		-3.57675	0.99875		-3.57675	0.998265		-3.57675	1.00049		-3.57675	1.00063		-3.57675	0.999258		-3.57675	0.999749
-3.50223	1.00054		-3.50223	0.998956		-3.50223	1.00035		-3.50223	1.00075		-3.50223	1.00031		-3.50223	0.99943		-3.50223	0.99909		-3.50223	0.999535		-3.50223	0.999482		-3.50223	1.00082		-3.50223	1.00044		-3.50223	0.99907		-3.50223	0.999485		-3.50223	0.999961		-3.50223	0.999692		-3.50223	0.999938
-3.42772	1.00022		-3.42772	0.998167		-3.42772	1.00009		-3.42772	0.99958		-3.42772	0.998684		-3.42772	1.00019		-3.42772	0.998972		-3.42772	0.999933		-3.42772	0.999925		-3.42772	0.999075		-3.42772	0.999273		-3.42772	0.999691		-3.42772	1.0001		-3.42772	0.999831		-3.42772	0.998955		-3.42772	0.999716
-3.3532	0.99883		-3.3532	0.998465		-3.3532	0.999935		-3.3532	1.00036		-3.3532	0.999593		-3.3532	0.999491		-3.3532	1.00025		-3.3532	0.998763		-3.3532	0.99878		-3.3532	0.999913		-3.3532	0.999754		-3.3532	0.999522		-3.3532	0.999086		-3.3532	0.999609		-3.3532	0.999087		-3.3532	0.999497
-3.27869	0.999356		-3.27869	0.999803		-3.27869	1.00141		-3.27869	0.999137		-3.27869	1.00018		-3.27869	0.999189		-3.27869	1.00062		-3.27869	1.00048		-3.27869	1.00029		-3.27869	1.00016		-3.27869	0.999109		-3.27869	0.999446		-3.27869	0.99922		-3.27869	0.999453		-3.27869	0.99938		-3.27869	0.999792
-3.20417	1.0001		-3.20417	1.00076		-3.20417	1.00062		-3.20417	0.999684		-3.20417	0.999797		-3.20417	0.999072		-3.20417	0.999044		-3.20417	0.999931		-3.20417	0.999911		-3.20417	0.999433		-3.20417	0.999839		-3.20417	0.998937		-3.20417	1.00005		-3.20417	0.999346		-3.20417	0.999621		-3.20417	0.99893
-3.12966	1.00024		-3.12966	1.0008		-3.12966	0.998942		-3.12966	0.999036		-3.12966	1.00069		-3.12966	0.999417		-3.12966	0.999636		-3.12966	1.0007		-3.12966	0.999808		-3.12966	0.999461		-3.12966	0.999107		-3.12966	1.00022		-3.12966	0.999921		-3.12966	0.999553		-3.12966	0.999247		-3.12966	0.999682
-3.05514	0.998723		-3.05514	1.00065		-3.05514	0.999813		-3.05514	1.00016		-3.05514	1.00001		-3.05514	1.00004		-3.05514	1.0006		-3.05514	1.00055		-3.05514	1.00091		-3.05514	1.00038		-3.05514	0.998665		-3.05514	1.00063		-3.05514	0.999766		-3.05514	0.999395		-3.05514	0.999779		-3.05514	0.999873
-2.98062	1.0013		-2.98062	1.00097		-2.98062	1.00023		-2.98062	0.999838		-2.98062	1.00005		-2.98062	0.99975		-2.98062	1.00026		-2.98062	1.0021		-2.98062	1.0005		-2.98062	1.00065		-2.98062	0.999413		-2.98062	1.00053		-2.98062	0.999713		-2.98062	1.0005		-2.98062	0.999848		-2.98062	1.00023
-2.90611	1.00029		-2.90611	0.999507		-2.90611	0.999078		-2.90611	1.00055		-2.90611	1.00042		-2.90611	0.999105		-2.90611	0.999315		-2.90611	1.00098		-2.90611	0.9993		-2.90611	0.99926		-2.90611	1.00088		-2.90611	1.00132		-2.90611	0.999632		-2.90611	1.00004		-2.90611	1.00007		-2.90611	0.998515
-2.83159	0.999243		-2.83159	1.00005		-2.83159	1.00068		-2.83159	1.00143		-2.83159	1.00036		-2.83159	0.999926		-2.83159	1.00088		-2.83159	1.00014		-2.83159	1.00022		-2.83159	0.999384		-2.83159	1.00162		-2.83159	1.00031		-2.83159	1.00022		-2.83159	1.00016		-2.83159	0.999371		-2.83159	0.999305
-2.75708	0.997923		-2.75708	0.999919		-2.75708	0.99989		-2.75708	1.00059		-2.75708	1.00041		-2.75708	1.00129		-2.75708	1.00138		-2.75708	1.00107		-2.75708	1.00049		-2.75708	1.0004		-2.75708	1.00065		-2.75708	1.00007		-2.75708	1.00029		-2.75708	1.00133		-2.75708	0.999423		-2.75708	1.00036
-2.68256	0.999008		-2.68256	1.00101		-2.68256	1.00088		-2.68256	1.0001		-2.68256	1.00035		-2.68256	1.00124		-2.68256	1.00081		-2.68256	0.999818		-2.68256	0.999379		-2.68256	0.999727		-2.68256	1.00005		-2.68256	0.999978		-2.68256	1.00027		-2.68256	1.00186		-2.68256	0.999725		-2.68256	1.00098
-2.60805	0.998375		-2.60805	1.0006		-2.60805	1.0009		-2.60805	0.999902		-2.60805	0.999999		-2.60805	0.999957		-2.60805	0.999256		-2.60805	0.999086		-2.60805	0.998523		-2.60805	1.00084		-2.60805	1.00036		-2.60805	0.999802		-2.60805	0.999527		-2.60805	1.00052		-2.60805	1.00028		-2.60805	1.00052
-2.53353	0.999531		-2.53353	1.00107		-2.53353	1.00137		-2.53353	0.99977		-2.53353	0.998339		-2.53353	1.00045		-2.53353	1.00013		-2.53353	1.00012		-2.53353	0.999214		-2.53353	1.00006		-2.53353	1.00093		-2.53353	1.00025		-2.53353	0.999286		-2.53353	1.00016		-2.53353	0.999271		-2.53353	0.99913
-2.45901	1.00023		-2.45901	0.998954		-2.45901	0.999527		-2.45901	0.999556		-2.45901	0.999671		-2.45901	0.999463		-2.45901	0.999501		-2.45901	1.00129		-2.45901	0.999196		-2.45901	1.0002		-2.45901	1.00088		-2.45901	1.00004		-2.45901	0.998776		-2.45901	1.00085		-2.45901	0.999959		-2.45901	1.00076
-2.3845	1.00109		-2.3845	1.00054		-2.3845	0.999263		-2.3845	1.00004		-2.3845	0.999512		-2.3845	1.00038		-2.3845	0.99842		-2.3845	0.999445		-2.3845	0.999334		-2.3845	1.00047		-2.3845	1.00012		-2.3845	1.00073		-2.3845	0.998993		-2.3845	1.00004		-2.3845	0.99936		-2.3845	1.00088
-2.30998	1.0001		-2.30998	0.998669		-2.30998	1.00023		-2.30998	1.00079		-2.30998	0.999699		-2.30998	0.999417		-2.30998	0.999465		-2.30998	0.999544		-2.30998	0.9996		-2.30998	1.0006		-2.30998	0.999196		-2.30998	1.00001		-2.30998	0.998469		-2.30998	1.00095		-2.30998	0.999968		-2.30998	1.00125
-2.23547	1.00056		-2.23547	0.999262		-2.23547	0.999903		-2.23547	1.00173		-2.23547	0.999777		-2.23547	0.999553		-2.23547	0.999487		-2.23547	1.00061		-2.23547	0.999961		-2.23547	0.999567		-2.23547	1.00041		-2.23547	1.00079		-2.23547	1.00063		-2.23547	1.00056		-2.23547	0.999085		-2.23547	1.00013
-2.16095	0.999923		-2.16095	0.997819		-2.16095	0.999836		-2.16095	1.00127		-2.16095	0.999867		-2.16095	0.999522		-2.16095	0.999602		-2.16095	0.997832		-2.16095	0.999819		-2.16095	0.999988		-2.16095	0.999745		-2.16095	1.00114		-2.16095	1.0004		-2.16095	1.00094		-2.16095	1.001		-2.16095	1.00083
-2.08644	0.999862		-2.08644	0.998432		-2.08644	0.999152		-2.08644	1.00138		-2.08644	0.998461		-2.08644	0.998766		-2.08644	0.999187		-2.08644	0.999103		-2.08644	0.998202		-2.08644	1.00121		-2.08644	0.99992		-2.08644	1.00095		-2.08644	0.999788		-2.08644	1.00063		-2.08644	1.00077		-2.08644	1.00165
-2.01192	0.999711		-2.01192	0.999175		-2.01192	0.999353		-2.01192	1.00053		-2.01192	0.999673		-2.01192	0.999867		-2.01192	0.999541		-2.01192	1.00027		-2.01192	0.998922		-2.01192	0.99908		-2.01192	0.998586		-2.01192	1.00019		-2.01192	0.999359		-2.01192	1.00056		-2.01192	1.00047		-2.01192	1.00087
-1.93741	0.998809		-1.93741	0.998989		-1.93741	0.999917		-1.93741	1.00016		-1.93741	0.999417		-1.93741	1.00024		-1.93741	0.998636		-1.93741	1.00086		-1.93741	1.00021		-1.93741	0.999224		-1.93741	0.997571		-1.93741	0.998697		-1.93741	0.999526		-1.93741	1.00052		-1.93741	1.00041		-1.93741	1.00068
-1.86289	0.998832		-1.86289	0.999753		-1.86289	0.999531		-1.86289	1.00149		-1.86289	0.999503		-1.86289	1.00047		-1.86289	0.998907		-1.86289	1.00023		-1.86289	0.999132		-1.86289	0.998921		-1.86289	0.999341		-1.86289	0.999383		-1.86289	0.999196		-1.86289	1.00024		-1.86289	0.998639		-1.86289	1.00077
-1.78837	0.998721		-1.78837	0.999509		-1.78837	1.0003		-1.78837	1.00138		-1.78837	1.00035		-1.78837	1.00125		-1.78837	1.00042		-1.78837	0.998576		-1.78837	0.998187		-1.78837	0.999011		-1.78837	0.999938		-1.78837	1.00179		-1.78837	0.998809		-1.78837	1.00079		-1.78837	0.999845		-1.78837	1.00002
-1.71386	0.999329		-1.71386	0.999188		-1.71386	1.00032		-1.71386	1.00013		-1.71386	0.999805		-1.71386	1.00116		-1.71386	0.999581		-1.71386	0.99902		-1.71386	0.999002		-1.71386	0.998821		-1.71386	1.00055		-1.71386	0.999144		-1.71386	0.999756		-1.71386	0.999939		-1.71386	0.999193		-1.71386	1.00023
-1.63934	0.998456		-1.63934	0.998346		-1.63934	1.0007		-1.63934	0.999765		-1.63934	0.999743		-1.63934	1.00101		-1.63934	0.999028		-1.63934	0.999825		-1.63934	0.998643		-1.63934	0.999806		-1.63934	1.00147		-1.63934	0.999771		-1.63934	1.00075		-1.63934	1.00069		-1.63934	0.998078		-1.63934	0.999819
-1.56483	0.998812		-1.56483	0.998719		-1.56483	1.00009		-1.56483	1.00166		-1.56483	1.00072		-1.56483	1.00122		-1.56483	0.999194		-1.56483	0.999375		-1.56483	0.998561		-1.56483	0.998963		-1.56483	1.00121		-1.56483	1.00055		-1.56483	0.999321		-1.56483	0.999488		-1.56483	0.998884		-1.56483	1.00035
-1.49031	0.998276		-1.49031	0.998894		-1.49031	0.999651		-1.49031	1.00081		-1.49031	1.00023		-1.49031	1.00197		-1.49031	0.999994		-1.49031	0.99934		-1.49031	0.998643		-1.49031	1.00002		-1.49031	1.00129		-1.49031	0.999704		-1.49031	0.998201		-1.49031	0.999968		-1.49031	0.99869		-1.49031	1.00024
-1.4158	0.998821		-1.4158	0.998501		-1.4158	0.9992		-1.4158	1.00076		-1.4158	0.99975		-1.4158	1.00031		-1.4158	0.999572		-1.4158	0.998824		-1.4158	0.998255		-1.4158	1.00061		-1.4158	1.00115		-1.4158	1.00086		-1.4158	0.998833		-1.4158	0.999033		-1.4158	0.998661		-1.4158	1.00077
-1.34128	0.998067		-1.34128	0.999142		-1.34128	1.00018		-1.34128	1.00114		-1.34128	1.00012		-1.34128	0.999037		-1.34128	0.999541		-1.34128	0.998725		-1.34128	0.998361		-1.34128	1.0019		-1.34128	1.00052		-1.34128	1.0002		-1.34128	0.998612		-1.34128	0.999493		-1.34128	0.998989		-1.34128	1.00058
-1.26677	0.998164		-1.26677	0.998682		-1.26677	1.00007		-1.26677	1.00156		-1.26677	1.00036		-1.26677	0.999386		-1.26677	0.999137		-1.26677	0.997501		-1.26677	1.00002		-1.26677	1.00142		-1.26677	0.999209		-1.26677	0.998684		-1.26677	0.99956		-1.26677	0.999679		-1.26677	0.999839		-1.26677	1.00029
-1.19225	0.99931		-1.19225	0.999531		-1.19225	1.00138		-1.19225	1.00227		-1.19225	1.00021		-1.19225	0.999752		-1.19225	0.999454		-1.19225	0.998862		-1.19225	0.999801		-1.19225	1.00161		-1.19225	0.999068		-1.19225	0.999628		-1.19225	0.997926		-1.19225	1.00054		-1.19225	1.00017		-1.19225	1.00049
-1.11773	0.998865		-1.11773	0.99949		-1.11773	0.99993		-1.11773	1.0015		-1.11773	0.999951		-1.11773	0.999558		-1.11773	0.999138		-1.11773	0.997733		-1.11773	0.998857		-1.11773	1.00071		-1.11773	0.99942		-1.11773	0.999402		-1.11773	0.998088		-1.11773	0.999511		-1.11773	0.998848		-1.11773	1.00097
-1.04322	0.998262		-1.04322	0.999563		-1.04322	0.999064		-1.04322	1.0011		-1.04322	0.999695		-1.04322	1.00093		-1.04322	0.998553		-1.04322	0.998429		-1.04322	0.99939		-1.04322	1.0008		-1.04322	1.00053		-1.04322	1.00102		-1.04322	0.998831		-1.04322	0.999757		-1.04322	1.00006		-1.04322	0.999191
-0.968703	0.998484		-0.968703	0.999512		-0.968703	1.00042		-0.968703	1.00107		-0.968703	0.999772		-0.968703	1.0007		-0.968703	0.9991		-0.968703	0.99909		-0.968703	0.99965		-0.968703	1.00042		-0.968703	1.0014		-0.968703	0.999354		-0.968703	0.998187		-0.968703	1.00014		-0.968703	0.999309		-0.968703	0.999621
-0.894187	0.99821		-0.894187	1.00028		-0.894187	1.00148		-0.894187	1.00127		-0.894187	1.00014		-0.894187	1.00058		-0.894187	0.998636		-0.894187	0.997663		-0.894187	0.998598		-0.894187	0.999554		-0.894187	1.00025		-0.894187	1.00021		-0.894187	0.99773		-0.894187	1.0005		-0.894187	0.999371		-0.894187	1.00082
-0.819672	0.998408		-0.819672	0.999795		-0.819672	1.00134		-0.819672	1.00074		-0.819672	0.999227		-0.819672	1.00117		-0.819672	0.999023		-0.819672	0.99907		-0.819672	0.998381		-0.819672	0.999911		-0.819672	0.999962		-0.819672	0.999727		-0.819672	0.998423		-0.819672	1.00005		-0.819672	0.998913		-0.819672	0.999118
-0.745156	0.998445		-0.745156	1.00016		-0.745156	1.00016		-0.745156	1.0001		-0.745156	1.00046		-0.745156	1.00126		-0.745156	0.999342		-0.745156	0.998679		-0.745156	0.999347		-0.745156	0.999811		-0.745156	1.00055		-0.745156	1.00144		-0.745156	0.998384		-0.745156	1.00028		-0.745156	0.998316		-0.745156	1.00027
-0.67064	0.998565		-0.67064	0.99866		-0.67064	1.00135		-0.67064	1.00029		-0.67064	1.00082		-0.67064	1.00062		-0.67064	0.99979		-0.67064	0.998833		-0.67064	0.998869		-0.67064	0.999927		-0.67064	0.999728		-0.67064	0.9992		-0.67064	0.998337		-0.67064	1.00126		-0.67064	0.998377		-0.67064	1.00047
-0.596125	0.998616		-0.596125	0.999677		-0.596125	0.999755		-0.596125	0.999763		-0.596125	0.999512		-0.596125	0.999514		-0.596125	0.999093		-0.596125	0.999502		-0.596125	0.999492		-0.596125	1.0011		-0.596125	0.999367		-0.596125	0.999861		-0.596125	0.998787		-0.596125	1.00048		-0.596125	0.998444		-0.596125	0.999822
-0.521609	0.998426		-0.521609	0.998689		-0.521609	0.999897		-0.521609	0.999921		-0.521609	0.998408		-0.521609	0.999432		-0.521609	0.998384		-0.521609	0.999382		-0.521609	0.999516		-0.521609	1.00096		-0.521609	0.999216		-0.521609	1.00018		-0.521609	0.997298		-0.521609	0.999993		-0.521609	0.997596		-0.521609	1.00059
-0.447094	0.998173		-0.447094	0.997541		-0.447094	0.999877		-0.447094	1.0006		-0.447094	0.999176		-0.447094	0.99969		-0.447094	0.997523		-0.447094	1.00045		-0.447094	0.998198		-0.447094	1.00099		-0.447094	0.998663		-0.447094	0.999724		-0.447094	0.998595		-0.447094	1.00131		-0.447094	0.997306		-0.447094	1.00061
-0.372578	0.998881		-0.372578	0.998492		-0.372578	1.00039		-0.372578	1.00131		-0.372578	1.00066		-0.372578	0.999584		-0.372578	0.999378		-0.372578	1.00061		-0.372578	0.999171		-0.372578	0.999573		-0.372578	1.00046		-0.372578	0.998781		-0.372578	0.998502		-0.372578	1.00049		-0.372578	0.998137		-0.372578	1.00062
-0.298063	0.999494		-0.298063	0.998627		-0.298063	1.00025		-0.298063	1.00042		-0.298063	1.00139		-0.298063	0.998978		-0.298063	0.999064		-0.298063	1.00099		-0.298063	0.998548		-0.298063	1.00031		-0.298063	0.999105		-0.298063	0.999142		-0.298063	0.998655		-0.298063	1.00157		-0.298063	0.997723		-0.298063	1.00054
-0.223547	0.998983		-0.223547	0.99753		-0.223547	0.999863		-0.223547	1.00136		-0.223547	0.999465		-0.223547	1.00015		-0.223547	0.998774		-0.223547	1.00006		-0.223547	0.99797		-0.223547	1.00094		-0.223547	0.999761		-0.223547	0.998668		-0.223547	0.998659		-0.223547	1.00139		-0.223547	0.998652		-0.223547	1.00075
-0.149031	0.998788		-0.149031	0.998841		-0.149031	0.999795		-0.149031	1.00111		-0.149031	0.999251		-0.149031	0.99988		-0.149031	0.998676		-0.149031	0.999197		-0.149031	0.99822		-0.149031	0.999187		-0.149031	0.99942		-0.149031	0.99912		-0.149031	0.999976		-0.149031	1.00151		-0.149031	0.996603		-0.149031	0.998921
-0.0745156	0.99722		-0.0745156	0.997726		-0.0745156	1.0002		-0.0745156	1.00186		-0.0745156	0.998763		-0.0745156	0.998995		-0.0745156	1.0002		-0.0745156	1.00048		-0.0745156	0.998248		-0.0745156	0.999448		-0.0745156	0.99833		-0.0745156	1.00018		-0.0745156	0.998848		-0.0745156	1.00057		-0.0745156	0.999463		-0.0745156	1.00014
0	0.997693		0	0.998228		0	1.00232		0	1.00116		0	0.998606		0	0.999101		0	0.997763		0	1.00012		0	0.993142		0	0.998957		0	0.999061		0	1.00091		0	0.999099		0	1.00097		0	0.998488		0	0.999236
0.0745156	0.990899		0.0745156	0.990583		0.0745156	0.992717		0.0745156	0.991775		0.0745156	0.991412		0.0745156	0.991934		0.0745156	0.989815		0.0745156	0.991745		0.0745156	0.987071		0.0745156	0.991189		0.0745156	0.991398		0.0745156	0.992032		0.0745156	0.989729		0.0745156	0.991379		0.0745156	0.990084		0.0745156	0.990574
0.149031	0.985528		0.149031	0.986331		0.149031	0.987204		0.149031	0.987589		0.149031	0.985877		0.149031	0.985395		0.149031	0.984657		0.149031	0.987401		0.149031	0.982972		0.149031	0.987687		0.149031	0.986884		0.149031	0.986709		0.149031	0.985428		0.149031	0.986936		0.149031	0.986143		0.149031	0.986035
0.223547	0.983401		0.223547	0.983073		0.223547	0.983262		0.223547	0.982329		0.223547	0.983024		0.223547	0.98211		0.223547	0.981495		0.223547	0.983407		0.223547	0.980627		0.223547	0.983361		0.223547	0.983955		0.223547	0.983849		0.223547	0.980821		0.223547	0.982829		0.223547	0.983095		0.223547	0.983657
0.298062	0.981882		0.298062	0.980606		0.298062	0.981657		0.298062	0.981578		0.298062	0.980624		0.298062	0.980056		0.298062	0.980318		0.298062	0.980902		0.298062	0.978532		0.298062	0.979465		0.298062	0.981079		0.298062	0.980998		0.298062	0.979371		0.298062	0.980937		0.298062	0.979666		0.298062	0.981887
0.372578	0.978966		0.372578	0.978923		0.372578	0.978678		0.372578	0.979788		0.372578	0.979891		0.372578	0.979324		0.372578	0.977863		0.372578	0.978731		0.372578	0.978649		0.372578	0.978846		0.372578	0.979302		0.372578	0.97863		0.372578	0.976859		0.372578	0.97956		0.372578	0.978075		0.372578	0.978547
0.447093	0.977507		0.447093	0.978219		0.447093	0.977534		0.447093	0.977894		0.447093	0.977226		0.447093	0.977694		0.447093	0.976677		0.447093	0.976953		0.447093	0.974544		0.447093	0.97715		0.447093	0.977387		0.447093	0.976492		0.447093	0.974835		0.447093	0.977979		0.447093	0.975445		0.447093	0.978091
0.521609	0.97804		0.521609	0.975691		0.521609	0.975457		0.521609	0.976358		0.521609	0.975479		0.521609	0.976035		0.521609	0.975169		0.521609	0.974763		0.521609	0.973164		0.521609	0.976349		0.521609	0.976201		0.521609	0.975919		0.521609	0.974232		0.521609	0.975722		0.521609	0.974668		0.521609	0.976436
0.596125	0.97596		0.596125	0.975273		0.596125	0.974658		0.596125	0.976309		0.596125	0.973589		0.596125	0.973969		0.596125	0.973868		0.596125	0.974023		0.596125	0.970916		0.596125	0.974301		0.596125	0.974648		0.596125	0.973822		0.596125	0.973361		0.596125	0.974769		0.596125	0.973075		0.596125	0.974731
0.67064	0.973517		0.67064	0.973009		0.67064	0.972553		0.67064	0.974937		0.67064	0.972979		0.67064	0.972418		0.67064	0.972918		0.67064	0.972254		0.67064	0.969938		0.67064	0.973407		0.67064	0.97287		0.67064	0.973021		0.67064	0.97158		0.67064	0.974445		0.67064	0.972281		0.67064	0.972349
0.745156	0.974252		0.745156	0.972113		0.745156	0.97095		0.745156	0.973489		0.745156	0.972065		0.745156	0.973022		0.745156	0.971218		0.745156	0.971521		0.745156	0.969654		0.745156	0.97193		0.745156	0.971634		0.745156	0.972166		0.745156	0.971018		0.745156	0.972896		0.745156	0.971366		0.745156	0.971038
0.819672	0.971074		0.819672	0.970466		0.819672	0.97003		0.819672	0.972328		0.819672	0.970432		0.819672	0.970395		0.819672	0.969207		0.819672	0.970695		0.819672	0.969069		0.819672	0.969029		0.819672	0.972694		0.819672	0.971703		0.819672	0.969831		0.819672	0.971502		0.819672	0.96905		0.819672	0.969948
0.894187	0.97187		0.894187	0.970036		0.894187	0.970442		0.894187	0.970706		0.894187	0.969237		0.894187	0.969209		0.894187	0.969918		0.894187	0.968696		0.894187	0.968555		0.894187	0.969709		0.894187	0.970669		0.894187	0.969686		0.894187	0.967843		0.894187	0.970939		0.894187	0.96788		0.894187	0.969323
0.968703	0.97074		0.968703	0.969174		0.968703	0.968517		0.968703	0.969745		0.968703	0.968506		0.968703	0.968262		0.968703	0.968035		0.968703	0.968373		0.968703	0.9675		0.968703	0.968884		0.968703	0.969256		0.968703	0.968815		0.968703	0.968151		0.968703	0.969209		0.968703	0.96609		0.968703	0.967549
1.04322	0.969431		1.04322	0.968819		1.04322	0.967508		1.04322	0.968229		1.04322	0.967631		1.04322	0.966893		1.04322	0.965753		1.04322	0.966195		1.04322	0.966291		1.04322	0.967247		1.04322	0.968711		1.04322	0.965736		1.04322	0.966808		1.04322	0.967965		1.04322	0.966264		1.04322	0.966991
1.11773	0.967961		1.11773	0.966733		1.11773	0.967242		1.11773	0.966531		1.11773	0.965013		1.11773	0.966948		1.11773	0.965799		1.11773	0.96593		1.11773	0.965751		1.11773	0.967333		1.11773	0.968025		1.11773	0.965963		1.11773	0.964225		1.11773	0.967836		1.11773	0.964646		1.11773	0.965255
1.19225	0.96658		1.19225	0.966408		1.19225	0.965547		1.19225	0.965602		1.19225	0.964266		1.19225	0.965624		1.19225	0.965631		1.19225	0.964404		1.19225	0.965182		1.19225	0.965105		1.19225	0.965677		1.19225	0.965187		1.19225	0.964271		1.19225	0.966297		1.19225	0.963756		1.19225	0.965251
1.26677	0.967339		1.26677	0.966806		1.26677	0.964356		1.26677	0.966494		1.26677	0.963368		1.26677	0.964142		1.26677	0.964107		1.26677	0.963842		1.26677	0.964785		1.26677	0.96413		1.26677	0.963521		1.26677	0.964345		1.26677	0.96293		1.26677	0.965384		1.26677	0.963431		1.26677	0.964172
1.34128	0.965252		1.34128	0.964194		1.34128	0.964223		1.34128	0.963618		1.34128	0.963339		1.34128	0.964083		1.34128	0.963113		1.34128	0.962611		1.34128	0.962629		1.34128	0.962524		1.34128	0.962504		1.34128	0.962092		1.34128	0.962912		1.34128	0.96377		1.34128	0.963076		1.34128	0.962822
1.4158	0.963706		1.4158	0.965296		1.4158	0.962658		1.4158	0.963398		1.4158	0.962332		1.4158	0.964221		1.4158	0.961567		1.4158	0.962477		1.4158	0.961451		1.4158	0.961925		1.4158	0.962279		1.4158	0.9617		1.4158	0.961855		1.4158	0.963978		1.4158	0.962699		1.4158	0.962165
1.49031	0.965129		1.49031	0.963709		1.49031	0.961756		1.49031	0.963268		1.49031	0.961438		1.49031	0.962303		1.49031	0.960634		1.49031	0.962308		1.49031	0.96183		1.49031	0.961624		1.49031	0.961202		1.49031	0.960398		1.49031	0.961172		1.49031	0.962908		1.49031	0.963196		1.49031	0.961416
1.56483	0.963454		1.56483	0.962575		1.56483	0.962503		1.56483	0.961165		1.56483	0.96074		1.56483	0.962501		1.56483	0.960876		1.56483	0.961167		1.56483	0.959254		1.56483	0.961257		1.56483	0.961382		1.56483	0.959589		1.56483	0.959344		1.56483	0.962224		1.56483	0.960001		1.56483	0.961034
1.63934	0.963373		1.63934	0.961754		1.63934	0.961198		1.63934	0.961652		1.63934	0.960003		1.63934	0.961136		1.63934	0.959369		1.63934	0.961244		1.63934	0.959088		1.63934	0.961804		1.63934	0.961207		1.63934	0.959413		1.63934	0.958684		1.63934	0.962183		1.63934	0.958632		1.63934	0.959295
1.71386	0.963039		1.71386	0.960824		1.71386	0.959632		1.71386	0.960053		1.71386	0.958298		1.71386	0.959479		1.71386	0.959		1.71386	0.958432		1.71386	0.956878		1.71386	0.960245		1.71386	0.960207		1.71386	0.959406		1.71386	0.959593		1.71386	0.959261		1.71386	0.958795		1.71386	0.959226
1.78837	0.961347		1.78837	0.959265		1.78837	0.95845		1.78837	0.960064		1.78837	0.957477		1.78837	0.959545		1.78837	0.958119		1.78837	0.959196		1.78837	0.95727		1.78837	0.958832		1.78837	0.959673		1.78837	0.957881		1.78837	0.957596		1.78837	0.958212		1.78837	0.958737		1.78837	0.957496
1.86289	0.96071		1.86289	0.958696		1.86289	0.957621		1.86289	0.96021		1.86289	0.958037		1.86289	0.958917		1.86289	0.956594		1.86289	0.958283		1.86289	0.955239		1.86289	0.958365		1.86289	0.958908		1.86289	0.956727		1.86289	0.957704		1.86289	0.956107		1.86289	0.957624		1.86289	0.957725
1.93741	0.959879		1.93741	0.957139		1.93741	0.95851		1.93741	0.958822		1.93741	0.956894		1.93741	0.957236		1.93741	0.95524		1.93741	0.956853		1.93741	0.955094		1.93741	0.957625		1.93741	0.95697		1.93741	0.956143		1.93741	0.95734		1.93741	0.956653		1.93741	0.956164		1.93741	0.957044
2.01192	0.959062		2.01192	0.957511		2.01192	0.955621		2.01192	0.958312		2.01192	0.955872		2.01192	0.955919		2.01192	0.955971		2.01192	0.956854		2.01192	0.955361		2.01192	0.957094		2.01192	0.957589		2.01192	0.956137		2.01192	0.954955		2.01192	0.956921		2.01192	0.955121		2.01192	0.956564
2.08644	0.959339		2.08644	0.956904		2.08644	0.956084		2.08644	0.957043		2.08644	0.955344		2.08644	0.956607		2.08644	0.953619		2.08644	0.955436		2.08644	0.955431		2.08644	0.955613		2.08644	0.954702		2.08644	0.956004		2.08644	0.95548		2.08644	0.95608		2.08644	0.955252		2.08644	0.955739
2.16095	0.956791		2.16095	0.956292		2.16095	0.954911		2.16095	0.956623		2.16095	0.955116		2.16095	0.956995		2.16095	0.953518		2.16095	0.955447		2.16095	0.954807		2.16095	0.955432		2.16095	0.954784		2.16095	0.955464		2.16095	0.95505		2.16095	0.956851		2.16095	0.954682		2.16095	0.955728
2.23547	0.956671		2.23547	0.955064		2.23547	0.953775		2.23547	0.95539		2.23547	0.954282		2.23547	0.955912		2.23547	0.952762		2.23547	0.95351		2.23547	0.952593		2.23547	0.955156		2.23547	0.954968		2.23547	0.953497		2.23547	0.954165		2.23547	0.95526		2.23547	0.953167		2.23547	0.955142
2.30998	0.956121		2.30998	0.955533		2.30998	0.954403		2.30998	0.953723		2.30998	0.954893		2.30998	0.955032		2.30998	0.952926		2.30998	0.952859		2.30998	0.952525		2.30998	0.95367		2.30998	0.953452		2.30998	0.954011		2.30998	0.953249		2.30998	0.955073		2.30998	0.952649		2.30998	0.954712
2.3845	0.955385		2.3845	0.953416		2.3845	0.953496		2.3845	0.95347		2.3845	0.953471		2.3845	0.953627		2.3845	0.952283		2.3845	0.952666		2.3845	0.95216		2.3845	0.952669		2.3845	0.952628		2.3845	0.95288		2.3845	0.952982		2.3845	0.954489		2.3845	0.95246		2.3845	0.954003
2.45901	0.956051		2.45901	0.953505		2.45901	0.951986		2.45901	0.952913		2.45901	0.952275		2.45901	0.952942		2.45901	0.952796		2.45901	0.952764		2.45901	0.950805		2.45901	0.952619		2.45901	0.953118		2.45901	0.953261		2.45901	0.952042		2.45901	0.953316		2.45901	0.951725		2.45901	0.952319
2.53353	0.955082		2.53353	0.95317		2.53353	0.952421		2.53353	0.952505		2.53353	0.95242		2.53353	0.952275		2.53353	0.95157		2.53353	0.95134		2.53353	0.950751		2.53353	0.951824		2.53353	0.953013		2.53353	0.950825		2.53353	0.951419		2.53353	0.953637		2.53353	0.95094		2.53353	0.951886
2.60805	0.954599		2.60805	0.952347		2.60805	0.951359		2.60805	0.951504		2.60805	0.951844		2.60805	0.952079		2.60805	0.950332		2.60805	0.949711		2.60805	0.949069		2.60805	0.950097		2.60805	0.952243		2.60805	0.950774		2.60805	0.951337		2.60805	0.952313		2.60805	0.950486		2.60805	0.950919
2.68256	0.954165		2.68256	0.950781		2.68256	0.951304		2.68256	0.950315		2.68256	0.951255		2.68256	0.951512		2.68256	0.950287		2.68256	0.949283		2.68256	0.950135		2.68256	0.95038		2.68256	0.951293		2.68256	0.950166		2.68256	0.950199		2.68256	0.951713		2.68256	0.949603		2.68256	0.950898
2.75708	0.954657		2.75708	0.951036		2.75708	0.95095		2.75708	0.950568		2.75708	0.95055		2.75708	0.951139		2.75708	0.950242		2.75708	0.949808		2.75708	0.949589		2.75708	0.950167		2.75708	0.951106		2.75708	0.949606		2.75708	0.950359		2.75708	0.95177		2.75708	0.950137		2.75708	0.94936
2.83159	0.954277		2.83159	0.949974		2.83159	0.950706		2.83159	0.949346		2.83159	0.950343		2.83159	0.948748		2.83159	0.949993		2.83159	0.949762		2.83159	0.949419		2.83159	0.949592		2.83159	0.949784		2.83159	0.949853		2.83159	0.948734		2.83159	0.94945		2.83159	0.948532		2.83159	0.950575
2.90611	0.952748		2.90611	0.95014		2.90611	0.951015		2.90611	0.948815		2.90611	0.950936		2.90611	0.949613		2.90611	0.94811		2.90611	0.948229		2.90611	0.949006		2.90611	0.948921		2.90611	0.948717		2.90611	0.949454		2.90611	0.94934		2.90611	0.949889		2.90611	0.947093		2.90611	0.949431
2.98062	0.952611		2.98062	0.948412		2.98062	0.949625		2.98062	0.948613		2.98062	0.949718		2.98062	0.947634		2.98062	0.947433		2.98062	0.949294		2.98062	0.948643		2.98062	0.949487		2.98062	0.94786		2.98062	0.949839		2.98062	0.949584		2.98062	0.949614		2.98062	0.946754		2.98062	0.948217
3.05514	0.950461		3.05514	0.94889		3.05514	0.948849		3.05514	0.948751		3.05514	0.948576		3.05514	0.947453		3.05514	0.947989		3.05514	0.947275		3.05514	0.946724		3.05514	0.950128		3.05514	0.947275		3.05514	0.948724		3.05514	0.947034		3.05514	0.9502		3.05514	0.947059		3.05514	0.948247
3.12966	0.951015		3.12966	0.94808		3.12966	0.949476		3.12966	0.948108		3.12966	0.949006		3.12966	0.947363		3.12966	0.946337		3.12966	0.946359		3.12966	0.946273		3.12966	0.948703		3.12966	0.946856		3.12966	0.948451		3.12966	0.945946		3.12966	0.949165		3.12966	0.946543		3.12966	0.946595
3.20417	0.950753		3.20417	0.948124		3.20417	0.94844		3.20417	0.948135		3.20417	0.948439		3.20417	0.946915		3.20417	0.945783		3.20417	0.947097		3.20417	0.946175		3.20417	0.947825		3.20417	0.945604		3.20417	0.947915		3.20417	0.947173		3.20417	0.948932		3.20417	0.945731		3.20417	0.947433
3.27869	0.951054		3.27869	0.946949		3.27869	0.948849		3.27869	0.947818		3.27869	0.947388		3.27869	0.946756		3.27869	0.94549		3.27869	0.946945		3.27869	0.945158		3.27869	0.947072		3.27869	0.946639		3.27869	0.947978		3.27869	0.945327		3.27869	0.947131		3.27869	0.945629		3.27869	0.94734
3.3532	0.949282		3.3532	0.947224		3.3532	0.948474		3.3532	0.946741		3.3532	0.94575		3.3532	0.946086		3.3532	0.944884		3.3532	0.945473		3.3532	0.944196		3.3532	0.948378		3.3532	0.945421		3.3532	0.947295		3.3532	0.946399		3.3532	0.947188		3.3532	0.94657		3.3532	0.946892
3.42772	0.94918		3.42772	0.948361		3.42772	0.946669		3.42772	0.946345		3.42772	0.947143		3.42772	0.945065		3.42772	0.945111		3.42772	0.943172		3.42772	0.94493		3.42772	0.947489		3.42772	0.946435		3.42772	0.946323		3.42772	0.945281		3.42772	0.946486		3.42772	0.94487		3.42772	0.945383
3.50223	0.948841		3.50223	0.947764		3.50223	0.946298		3.50223	0.945916		3.50223	0.946465		3.50223	0.944394		3.50223	0.945574		3.50223	0.943514		3.50223	0.94407		3.50223	0.945236		3.50223	0.946495		3.50223	0.945648		3.50223	0.944398		3.50223	0.945176		3.50223	0.945415		3.50223	0.945327
3.57675	0.947995		3.57675	0.947292		3.57675	0.945535		3.57675	0.944601		3.57675	0.945787		3.57675	0.944191		3.57675	0.944281		3.57675	0.94389		3.57675	0.943552		3.57675	0.945782		3.57675	0.946147		3.57675	0.944384		3.57675	0.944781		3.57675	0.945112		3.57675	0.944411		3.57675	0.944489
3.65126	0.947424		3.65126	0.947974		3.65126	0.944913		3.65126	0.944781		3.65126	0.944518		3.65126	0.944132		3.65126	0.943647		3.65126	0.943247		3.65126	0.943437		3.65126	0.945532		3.65126	0.94513		3.65126	0.943443		3.65126	0.943847		3.65126	0.943868		3.65126	0.943642		3.65126	0.94464
3.72578	0.947617		3.72578	0.946434		3.72578	0.94547		3.72578	0.944262		3.72578	0.945125		3.72578	0.943487		3.72578	0.942508		3.72578	0.941304		3.72578	0.94306		3.72578	0.945492		3.72578	0.944001		3.72578	0.943983		3.72578	0.943971		3.72578	0.943468		3.72578	0.942324		3.72578	0.943102
3.8003	0.94626		3.8003	0.946286		3.8003	0.945637		3.8003	0.94424		3.8003	0.943233		3.8003	0.941975		3.8003	0.942086		3.8003	0.942744		3.8003	0.943307		3.8003	0.944448		3.8003	0.944699		3.8003	0.94384		3.8003	0.9441		3.8003	0.943883		3.8003	0.942703		3.8003	0.942889
3.87481	0.946941		3.87481	0.945443		3.87481	0.943538		3.87481	0.944596		3.87481	0.943405		3.87481	0.942769		3.87481	0.942882		3.87481	0.941392		3.87481	0.942449		3.87481	0.944051		3.87481	0.94243		3.87481	0.943412		3.87481	0.943002		3.87481	0.943474		3.87481	0.941171		3.87481	0.942719
3.94933	0.946698		3.94933	0.944591		3.94933	0.943482		3.94933	0.943515		3.94933	0.943199		3.94933	0.942521		3.94933	0.941979		3.94933	0.940194		3.94933	0.942731		3.94933	0.94294		3.94933	0.943583		3.94933	0.942402		3.94933	0.943142		3.94933	0.942615		3.94933	0.941267		3.94933	0.942129
4.02384	0.948359		4.02384	0.943709		4.02384	0.9429		4.02384	0.94252		4.02384	0.941839		4.02384	0.942894		4.02384	0.942098		4.02384	0.940824		4.02384	0.940719		4.02384	0.941621		4.02384	0.941006		4.02384	0.941942		4.02384	0.942072		4.02384	0.942446		4.02384	0.939979		4.02384	0.940888
4.09836	0.945643		4.09836	0.944165		4.09836	0.942004		4.09836	0.942991		4.09836	0.942296		4.09836	0.941794		4.09836	0.940777		4.09836	0.940314		4.09836	0.94107		4.09836	0.941915		4.09836	0.941463		4.09836	0.942865		4.09836	0.942685		4.09836	0.940949		4.09836	0.9404		4.09836	0.940154
4.17287	0.944181		4.17287	0.943716		4.17287	0.941415		4.17287	0.942201		4.17287	0.941905		4.17287	0.941072		4.17287	0.939319		4.17287	0.940136		4.17287	0.941042		4.17287	0.941562		4.17287	0.940877		4.17287	0.941305		4.17287	0.941096		4.17287	0.941189		4.17287	0.940949		4.17287	0.940008
4.24739	0.944749		4.24739	0.942536		4.24739	0.942805		4.24739	0.940495		4.24739	0.940225		4.24739	0.94178		4.24739	0.940311		4.24739	0.939838		4.24739	0.940814		4.24739	0.941476		4.24739	0.940007		4.24739	0.941152		4.24739	0.940898		4.24739	0.940114		4.24739	0.939389		4.24739	0.940201
4.3219	0.945127		4.3219	0.941682		4.3219	0.940652		4.3219	0.940908		4.3219	0.939422		4.3219	0.941608		4.3219	0.940214		4.3219	0.938111		4.3219	0.939668		4.3219	0.940148		4.3219	0.940882		4.3219	0.94106		4.3219	0.939931		4.3219	0.939812		4.3219	0.939303		4.3219	0.938717
4.39642	0.944394		4.39642	0.942886		4.39642	0.940781		4.39642	0.941131		4.39642	0.939613		4.39642	0.939473		4.39642	0.940346		4.39642	0.938661		4.39642	0.939981		4.39642	0.940321		4.39642	0.940587		4.39642	0.940281		4.39642	0.939341		4.39642	0.939585		4.39642	0.939064		4.39642	0.939417
4.47094	0.943142		4.47094	0.942036		4.47094	0.939787		4.47094	0.940702		4.47094	0.93928		4.47094	0.938571		4.47094	0.939804		4.47094	0.940174		4.47094	0.939681		4.47094	0.940056		4.47094	0.939845		4.47094	0.939453		4.47094	0.938238		4.47094	0.939696		4.47094	0.938246		4.47094	0.938123
4.54545	0.943562		4.54545	0.940621		4.54545	0.940246		4.54545	0.938709		4.54545	0.939093		4.54545	0.938807		4.54545	0.93975		4.54545	0.938642		4.54545	0.938469		4.54545	0.939755		4.54545	0.938957		4.54545	0.937768		4.54545	0.938575		4.54545	0.93919		4.54545	0.937903		4.54545	0.939114
4.61997	0.943167		4.61997	0.940156		4.61997	0.939135		4.61997	0.93877		4.61997	0.939695		4.61997	0.938778		4.61997	0.939241		4.61997	0.938986		4.61997	0.938036		4.61997	0.938888		4.61997	0.939086		4.61997	0.937433		4.61997	0.938018		4.61997	0.93929		4.61997	0.93754		4.61997	0.938496
[truncated: 231 more rows]

[truncated: 4 more sheets: Fig. S3d, Fig. S3e, Fig. S3f, Fig. S5b]
